# Supplementary material for: A metabolomic study of Gomphrena agrestis in Brazilian Cerrado suggests drought-adaptive strategies on metabolism
Source: Sci Rep. 2021 Jun 21;11:12933. doi: 10.1038/s41598-021-92449-9 (PMC8217525; doi:10.1038/s41598-021-92449-9)
Supplement: Supplementary file 1 — Supplementary Table S1. [file 41598_2021_92449_MOESM1_ESM.xlsx]

## Sheet: Table 1
Table 1: Precipitation (mm) data during the period of sampling.
Day	Month
	A	S	O	N	D	J	F	M	A	M	J	J
1	0	0	13	0	0.4	0	0	0.1	0.2	0	0	0
2	0	0	1	0	0	0	0	5.2	4.6	0	0	0
3	0	0	0	0	0	0	0	0	0	0	0	0
4	0	0	2.5	0	0	0	0	0	29	0	1.2	0
5	0	0	0	0	1.7	0	0	0	0	0	0.6	0
6	0	0	0	2.6	7.3	0	0	0	0	0	0	0
7	0	0	0.2	4	6.7	0	0	0	0.1	0	0	0
8	0	0	20	4.1	1	0	0	0	0	0	0	0
9	0	0	4.4	1.9	48	0	0	5.8	0	2	0	0
10	0	0	0	0.6	1.8	0.6	0	34	0	0	0	0
11	0	0	0	0	0	0	0	0	0	0	0	0
12	0	0	0	0	3.9	0	0	0	0	0	0	0
13	0	0	0	0	34	0	0	0	0	0	0	0
14	0	0	0	0.4	23	0	0	0	0	0	0	0
15	0	0	0	0	0	0	0	0	0	0	0	0
16	0	0	0	0	17	0	0	0	0	0	0	0
17	0	0	0	0	30	0	0	0	0	0	0	0
18	0	0	5.8	0	22	0	0	0	0	0	0	0
19	0	0	0.2	0	0	1.9	9.2	0	0	0	0	0
20	0	0	8.5	0	8	0.7	3.5	0	0	0	0	0
21	0	0	0	0	76	0.4	0	0	0	0	0	0
22	0	0	0	0	57	5.2	0	0	0	0	0	0
23	0	0	0	0	29	0	0	6.2	0	0	0	0
24	0	0	0	0	35	16	0	19	0	0	0	0
25	0	0	0	9.5	6.6	0	0	7	0	0	0	0
26	0	0	0	72	0.1	0	0	0	0	0	0	0
27	0	0	0	8.7	7.1	0	0	0	1.1	0	0	0
28	0	0	0	66	0	0	0	0	0	0	0	0
29	0	0	0	16	0	0	-	0	0	0	0	0
30	0	38	0	10	0	0	-	0	0	0	0	0
31	0	-	17	-	0	0	-	0	-	0	-	0
Total cum (mm)	0	38	73	196	415	25	13	77	35	2	1.8	0
