# Supplementary material for: A metabolomic study of Gomphrena agrestis in Brazilian Cerrado suggests drought-adaptive strategies on metabolism
Source: Sci Rep. 2021 Jun 21;11:12933. doi: 10.1038/s41598-021-92449-9 (PMC8217525; doi:10.1038/s41598-021-92449-9)
Supplement: Supplementary file 2 — Supplementary Table S2. [file 41598_2021_92449_MOESM2_ESM.xlsx]

## Sheet: Table 2
Table 2: Model parameters of the comparisons between sample groups using the orthogonal projection to latent structures discriminant analysis (OPLS-DA) model. N - number of samples in the comparison. D - dry period, RD - transition dry to rainy period, V - veranico period, R - rainy period and RD - transition rainy to dry period.
No.	Material	Model	Component	N	R2X(cum)	R2Y(cum)	Q2(cum)
1	Leaf	All classes/all variables	3+3+0	66	0.461	0.673	0.441
2		All classes/VIP>1 variables	3+3+0	66	0.619	0.633	0.467
3		R x D	1+3+0	24	0.534	0.983	0.663
4		R x V	1+3+0	18	0.562	0.995	0.814
5		R x DR	1+3+0	30	0.545	0.974	0.798
6		R x RD	1+3+0	30	0.514	0.963	0.603
7		D x V	2+3+0	30	0.601	0.938	0.656
8		D x DR	1+1+0	30	0.423	0.814	0.462
9		D x RD	1+1+0	30	0.350	0.745	0.561
10		V x DR	1+3+0	24	0.596	0.995	0.924
11		V x RD	1+3+0	24	0.616	0.994	0.878
12		DR x RD	1+2+0	36	0.534	0.937	0.818
1	Root	All classes/All variables	1+0+0	66	0.068	0.152	0.051
2		All classes/VIP>1 variables	3+3+0	66	0.467	0.565	0.195
3		R x D	1+2+0	24	0.312	0.957	0.475
4		R x V	1+1+0	18	0.270	0.948	0.528
5		R x DR	1+3+0	30	0.368	0.989	0.644
6		R x RD	1+2+0	30	0.419	0.873	0.463
7		D x V	1+3+0	18	0.389	0.998	0.708
8		D x DR	1+1+0	30	0.164	0.869	0.217
9		D x RD	1+0+0	30	0.233	0.418	0.237
10		V x DR	1+3+0	24	0.418	0.994	0.777
11		V x RD	1+2+0	24	0.394	0.919	0.447
12		DR x RD	1+3+0	36	0.474	0.951	0.618
