# Supplementary material for: A metabolomic study of Gomphrena agrestis in Brazilian Cerrado suggests drought-adaptive strategies on metabolism
Source: Sci Rep. 2021 Jun 21;11:12933. doi: 10.1038/s41598-021-92449-9 (PMC8217525; doi:10.1038/s41598-021-92449-9)
Supplement: Supplementary file 3 — Supplementary Table S3. [file 41598_2021_92449_MOESM3_ESM.xlsx]

## Sheet: Table 3
Table 3: GC QTOFM MS analyzed metabolites present in extracts of leaves (L) and roots (R) of Gonphrena agrestis Mart. grown in a rock-field area along dry and rainy season.
Id	Annotation	Instrument	Analysis method	Annotation	Formula	M	RT / RI*	Class	Part (L/R)
1	CITRIC ACID	GC QTOF MS	metabolomics	Spectral DB*	C6H8O7	192.027	1813*	Organic acid	L / R
2	DODECANOIC ACID	GC QTOF MS	metabolomics	Spectral DB*	C12H24O2	200.178	1650*	Organic acid	L / R
3	GLYCERIC ACID	GC QTOF MS	metabolomics	Spectral DB*	C3H6O4	106.027	1332*	Organic acid	L / R
4	GLYCOLIC ACID	GC QTOF MS	metabolomics	Spectral DB*	C2H4O3	76.016	1093*	Organic acid	L / R
5	HEPTADECANOIC ACID	GC QTOF MS	metabolomics	Spectral DB*	C17H34O2	270.256	2140*	Organic acid	L / R
6	MALIC ACID	GC QTOF MS	metabolomics	Spectral DB*	C4H6O5	134.022	1487*	Organic acid	L / R
7	OCTADECANOIC ACID	GC QTOF MS	metabolomics	Spectral DB*	C18H36O2	284.272	2240*	Organic acid	L / R
8	PYROGLUTAMIC ACID	GC QTOF MS	metabolomics	Spectral DB*	C5H7NO3	129.043	1516*	Organic acid	L / R
9	ACONITIC ACID-cis	GC QTOF MS	metabolomics	Spectral DB*	C6H6O6	174.016	1743*	Organic acid	R
10	ACONITICACID-trans	GC QTOF MS	metabolomics	Spectral DB*	C6H6O6	174.016	1743*	Organic acid	R
11	ADIPIC ACID	GC QTOF MS	metabolomics	Spectral DB*	C6H10O4	146.058	1502*	Organic acid	R
12	EICOSANOIC ACID	GC QTOF MS	metabolomics	Spectral DB*	C20H40O2	312.303	2435*	Organic acid	R
13	MYRISTIC ACID	GC QTOF MS	metabolomics	Spectral DB*	C14H28O2	228.209	1845*	Organic acid	R
14	3-HYDROXYPALMITIC ACID	GC QTOF MS	metabolomics	Spectral DB*	C16H32O3	272.235	2210*	Organic acid	L
15	ARGININOSUCCINATE	GC QTOF MS	metabolomics	Spectral DB*	C10H18N4O6	290.123	2677*	Organic acid	L
16	AZELAIC ACID	GC QTOF MS	metabolomics	Spectral DB*	C9H16O4	188.105	1792*	Organic acid	L
17	FUMARIC ACID	GC QTOF MS	metabolomics	Spectral DB*	C4H4O4	116.011	1352*	Organic acid	L
18	GLUTARIC ACID 2-HYDROXY	GC QTOF MS	metabolomics	Spectral DB*	C5H8O5	148.037	1572*	Organic acid	L
19	HEXADECANOIC ACID	GC QTOF MS	metabolomics	Spectral DB*	C16H32O2	256.24	2042*	Organic acid	L
20	ISOCITRIC ACID	GC QTOF MS	metabolomics	Spectral DB*	C6H8O7	192.027	1815*	Organic acid	L
21	MALEIC ACID	GC QTOF MS	metabolomics	Spectral DB*	C4H4O4	116.011	1305*	Organic acid	L
22	OCTADECADIENOIC ACID	GC QTOF MS	metabolomics	Spectral DB*	C18H32O2	280.24	2206*	Organic acid	L
23	OXALOACETIC ACID	GC QTOF MS	metabolomics	Spectral DB*	C4H4O5	132.006	1486*	Organic acid	L
24	SUCCINIC ACID	GC QTOF MS	metabolomics	Spectral DB*	C4H6O4	118.027	1317*	Organic acid	L
25	TARTARIC ACID	GC QTOF MS	metabolomics	Spectral DB*	C4H6O6	150.016	1632*	Organic acid	L
26	FRUCTOSE	GC QTOF MS	metabolomics	Spectral DB*	C6H12O6	180.063	1866*	Sugar	L / R
27	GALACTOSE	GC QTOF MS	metabolomics	Spectral DB*	C6H12O6	180.063	1891*	Sugar	L / R
28	GLUCONIC ACID 1,5-LACTONE	GC QTOF MS	metabolomics	Spectral DB*	C6H10O6	178.14	1878*	Sugar	L / R
29	GLUCOSE	GC QTOF MS	metabolomics	Spectral DB*	C6H12O6	180.063	1909*	Sugar	L / R
30	GLYCEROL	GC QTOF MS	metabolomics	Spectral DB*	C3H8O3	92.0473	1279*	Sugar	L / R
31	INOSITOL-myo	GC QTOF MS	metabolomics	Spectral DB*	C6H12O6	180.063	2081*	Sugar	L / R
32	INOSITOL-scyllo	GC QTOF MS	metabolomics	Spectral DB*	C6H12O6	180.16	2020*	Sugar	L / R
33	MANNITOL	GC QTOF MS	metabolomics	Spectral DB*	C6H14O6	182.079	1921*	Sugar	L / R
34	MANNOSE	GC QTOF MS	metabolomics	Spectral DB*	C6H12O6	180.063	1909*	Sugar	L / R
35	N-ACETYLMANNOSAMINE	GC QTOF MS	metabolomics	Spectral DB*	C8H15NO6	221.09	2102*	Sugar	L / R
36	RHAMNOSE	GC QTOF MS	metabolomics	Spectral DB*	C6H12O5	164.069	1710*	Sugar	L / R
37	RIBITOL	GC QTOF MS	metabolomics	Spectral DB*	C5H12O5	152.069	1714*	Sugar	L / R
38	SORBITOL	GC QTOF MS	metabolomics	Spectral DB*	C6H14O6	182.079	1922*	Sugar	L / R
39	SORBOSE	GC QTOF MS	metabolomics	Spectral DB*	C6H12O6	180.063	1866*	Sugar	L / R
40	SUCROSE	GC QTOF MS	metabolomics	Spectral DB*	C12H22O11	342.116	2629*	Sugar	L / R
41	TREHALOSE	GC QTOF MS	metabolomics	Spectral DB*	C12H22O11	342.116	2734*	Sugar	L / R
42	GLUCURONIC ACID gama-LACTONE	GC QTOF MS	metabolomics	Spectral DB*	C6H8O6	176.932	1908*	Sugar	R
43	LACTOSE	GC QTOF MS	metabolomics	Spectral DB*	C12H22O11	342.116	2673*	Sugar	R
44	MALTOTRIOSE	GC QTOF MS	metabolomics	Spectral DB*	C18H32O16	504.169	3405*	Sugar	R
45	SACCHARIC ACID	GC QTOF MS	metabolomics	Spectral DB*	C6H10O8	210.038	2002*	Sugar	R
46	2-DEOXY-GALACTOSE	GC QTOF MS	metabolomics	Spectral DB*	C6H12O5	164.157	1784*	Sugar	L
47	ARABITOL	GC QTOF MS	metabolomics	Spectral DB*	C5H12O5	152.069	1714*	Sugar	L
48	CELLOBIOSE	GC QTOF MS	metabolomics	Spectral DB*	C12H22O11	342.116	2725*	Sugar	L
49	FUCOSE	GC QTOF MS	metabolomics	Spectral DB*	C6H12O5	164.069	1710*	Sugar	L
50	GLUCONIC ACID 1,4-LACTONE	GC QTOF MS	metabolomics	Spectral DB*	C6H10O6	178.14	1889*	Sugar	L
51	GLUCURONIC ACID	GC QTOF MS	metabolomics	Spectral DB*	C6H10O7	194.043	1927*	Sugar	L
52	INOSITOL-chiro	GC QTOF MS	metabolomics	Spectral DB*	C6H12O6	180.156	1948*	Sugar	L
53	ISOMALTOSE	GC QTOF MS	metabolomics	Spectral DB*	C12H22O11	342.116	2863*	Sugar	L
54	LYXOSE	GC QTOF MS	metabolomics	Spectral DB*	C5H10O5	150.053	1650*	Sugar	L
55	N-ACETYLGLUCOSAMINE	GC QTOF MS	metabolomics	Spectral DB*	C8H15NO6	221.09	2066*	Sugar	L
56	PALATINOSE	GC QTOF MS	metabolomics	Spectral DB*	C12H22O11	342.116	2840*	Sugar	L
57	RIBOSE	GC QTOF MS	metabolomics	Spectral DB*	C5H10O5	150.053	1672*	Sugar	L
58	SORBITOL-6-PHOSPHATE	GC QTOF MS	metabolomics	Spectral DB*	C6H15O9P	262.152	2327*	Sugar	L
59	XYLOSE	GC QTOF MS	metabolomics	Spectral DB*	C5H10O5	150.053	1657*	Sugar	L
60	XYLULOSE	GC QTOF MS	metabolomics	Spectral DB*	C5H10O5	150.053	1770*	Sugar	L
110	HOMOSERINE	GC QTOF MS	metabolomics	Spectral DB*	C4H9NO3	119.058	1448*	Amino acid	L
198	3,4-DIHYDROXYBENZOIC ACID	GC QTOF MS	metabolomics	Spectral DB*	C7H6O4	154.027	1813*	Phenolic	L / R
199	4-HYDROXYBENZOIC ACID	GC QTOF MS	metabolomics	Spectral DB*	C7H6O3	138.032	1624*	Phenolic	L / R
202	BENZOIC ACID	GC QTOF MS	metabolomics	Spectral DB*	C7H6O2	122.037	1251*	Phenolic	L / R
225	p-COUMARIC ACID	GC QTOF MS	metabolomics	Spectral DB*	C9H8O3	164.047	1935*	Phenolic	L / R
232	SINAPINIC ACID	GC QTOF MS	metabolomics	Spectral DB*	C11H12O5	224.069	2235*	Phenolic	L / R
249	ALPHA-TOCOPHEROL	GC QTOF MS	metabolomics	Spectral DB*	C29H50O2	430.381	3130*	Phenolic	L
251	BETA-SITOSTEROL	GC QTOF MS	metabolomics	Spectral DB*	C29H50O	414.386	3330*	Phenolic	L
258	GAMMA-TOCOPHEROL	GC QTOF MS	metabolomics	Spectral DB*	C28H48O2	416.365	2988*	Phenolic	L
262	KAEMPFEROL	GC QTOF MS	metabolomics	Spectral DB*	C15H10O6	286.048	3060*	Phenolic	L
265	LUTEOLIN	GC QTOF MS	metabolomics	Spectral DB*	C15H10O6	286.048	3060*	Phenolic	L
267	QUERCETIN	GC QTOF MS	metabolomics	Spectral DB*	C15H10O7	302.043	3171*	Phenolic	L
270	SALICYLIC ACID	GC QTOF MS	metabolomics	Spectral DB*	C7H6O3	138.032	1504*	Phenolic	L
271	SINAPYL ALCOHOL	GC QTOF MS	metabolomics	Spectral DB*	C11H14O4	210.089	2076*	Phenolic	L
277	ETHANOLAMINE	GC QTOF MS	metabolomics	Spectral DB*	C2H7NO	61.0528	1269*	Outros	L
278	SQUALENE	GC QTOF MS	metabolomics	Spectral DB*	C30H50	410.391	2810*	Outros	L
279	STIGMASTEROL	GC QTOF MS	metabolomics	Spectral DB*	C29H48O	412.37	3271*	Outros	L
280	XANTHINE	GC QTOF MS	metabolomics	Spectral DB*	C5H4N4O2	152.033	2019*	Outros	L
