# Supplementary material for: A metabolomic study of Gomphrena agrestis in Brazilian Cerrado suggests drought-adaptive strategies on metabolism
Source: Sci Rep. 2021 Jun 21;11:12933. doi: 10.1038/s41598-021-92449-9 (PMC8217525; doi:10.1038/s41598-021-92449-9)
Supplement: Supplementary file 4 — Supplementary Table S4. [file 41598_2021_92449_MOESM4_ESM.xlsx]

## Sheet: Table 4
Table 4: LC QqQ MS analyzed aminoacids present in extracts of leaves (L) and roots (R) of Gonphrena agrestis Mart. grown in a rock-field area along dry and rainy season.
Annotation	Precursor	Product ion	Retention time	CE	IS	Part (L/R)
alanine	260.1	171	4.069	14	alanine	L / R
arginine	345.1	171	2.81	35	arginine	L / R
aspartic acid	304.1	171	3.36	18	aspartic acid	L / R
cystine	581	171	5.18	25	cystine	L / R
glutamic acid	318.1	171	3.59	22	glutamic acid	L / R
glycine	246.12	171	3.1	18	glycine	L / R
histidine	326.1	171	2.63	26	histidine	L / R
isoleucine	302.1	171	7.793	18	isoleucine	L / R
leucine	302.1	171	7.613	18	leucine	L / R
lysine	487.2	171	5.128	26	lysine	L / R
methionine	320.1	171	5.98	22	methionine	L / R
phenylalanine	336.1	171	8.12	18	phenylalanine	L / R
proline	286.1	171	4.37	14	proline	L / R
serine	276.1	171	3.05	14	serine	L / R
threonine	290.1	171	3.72	18	threonine	L / R
tyrosine	352.1	171	5.71	18	tyrosine	L / R
valine	288.1	171	6.14	18	valine	L / R
citrulline	346.2	171	3.41	30	citrulline	L / R
GABA	274.1	171	4.11	18	GABA	L / R
glutamine	317.1	171	3.01	22	valine	L / R
asparagine	303.1	171	2.78	18	asparagine	L / R
ornithine	473.2	171	4.65	34	ornithine	L / R
tryptophan	375.2	171	8.41	26	tryptophan	L / R
kynurenin	379.2	171	7.6	37	kynurenin	L / R
5-HTP	391.1	171	5.501	45	tryptophan	L / R
Taurine	296.1	171	3.079	25	valine	L / R
Internal Standards (IS)
alanine (13C3, 15N)	264.07	171	4.07	14
arginine (13C6, 15N4)	355.1	171	2.8	35
aspartic acid (13C4, 15N)	309.07	171	3.32	18
cystine (13C6, 15N2)	589	171	5.24	25
glycine (13C2, 15N)	249.05	171	3.24	18
histidine (13C6, 15N3)	335	171	2.57	26
isoleucine (13C6, 15N)	309.12	171	7.85	18
leucine (13C6, 15N)	309.12	171	7.6	18
lysine (13C6, 15N2)	495.1	171	5.19	26
methionine (13C5, 15N)	326.17	171	6.02	22
phenylalanine (13C9, 15N)	346	171	8.189	18
proline (13C5, 15N)	292.09	171	4.37	14
serine (13C3, 15N)	280.6	171	3.1	14
threonine (13C4, 15N)	295.08	171	3.8	18
tyrosine (13C9, 15N)	362.12	171	5.8	18
valine (13C5, 15N)	294.1	171	6.09	18
Citrulline (d4)	350.1	171	3.41	30
GABA (13C4)	278.1	171	4.03	18
glutamine (13C5)	322.1	171	3.09	22
asparagine(13C4)	307.1	171	2.78	18
ornithine (d6)	479	171	4.63	34
tryptophan (d8)	383.2	171	8.44	26
kynurenine (d4)	383	171	7.72	37
