# Supplementary material for: A metabolomic study of Gomphrena agrestis in Brazilian Cerrado suggests drought-adaptive strategies on metabolism
Source: Sci Rep. 2021 Jun 21;11:12933. doi: 10.1038/s41598-021-92449-9 (PMC8217525; doi:10.1038/s41598-021-92449-9)
Supplement: Supplementary file 5 — Supplementary Table S5. [file 41598_2021_92449_MOESM5_ESM.xlsx]

## Sheet: Table 5
Table 5: LC QTOF MS analyzed phenolics present in extracts of leaves (L) and roots (R) of Gonphrena agrestis Mart. grown in a rock-field area along dry and rainy season: annotation, formula, mass (M), Theoretical and experimental ionized mass (m/z), adducts (ionization), Mass error, Error (ppm), Collision energy (CE), Retention time (RT) and fragments produced during MSMS experiments.
Id	Annotation	Formula	M	mz (experimental)	mz (theoretical)	∆ mass (mmu)	Mass error (ppm)	adduct	RT	CE	Fragments (MS/MS)	Part (L/R)
211	Glycine Betaine	C5 H11 N O2	117.079	118.087	118.086	-0.8	-6.77471	[M+H]	0.37	20	118.0871, 59.0725	L / R
194	1-Galloyl B Glucose	C13 H16 O10	332.074	331.067	331.067	0.1	0.302054	[M-H]	1.44	10	331.067, 169.0123	L / R
234	Syringic acid quinate	C16 H20 O10	372.106	371.098	371.098	0.6	1.61682	[M-H]	1.64	10	371.0978, 197.0450	L / R
245	1,5-Di Caffeoyl quinate	C25 H24 O12	516.127	515.119	515.12	0.5	0.970649	[M-H]	1.85	10	515.1190, 353.0878, 191.0569	R
257	Gallic acid	C7 H6 O5	170.022	169.014	169.014	0.5	2.95833	[M-H]	1.85	10	169.014	L
226	2,5-dihydroxybenzoate 2-O-β-D-glucoside	C13 H16 O9	316.079	315.072	315.072	0.5	1.58694	[M-H]	1.86	10	315.0717, 153.0178	L / R
237	Vanillic acid Glucoside	C14 H18 O9	330.095	329.087	329.088	0.5	1.51935	[M-H]	1.97	10	329.0873, 167.0340	L / R
238	Vanillic Acid - C4H4O5	C12 H12 O9	300.048	299.04	299.041	0.6	2.00641	[M-H]	2.05	20	299.0426, 167.0362, 123.0453	L / R
233	Syringic acid Glucoside	C15 H20 O10	360.106	359.098	359.098	0.6	1.67085	[M-H]	2.2	10	359.0974, 197.0450	L / R
210	Feruloyl glucoside	C16 H20 O9	356.111	355.103	355.103	0.6	1.68965	[M-H]	2.3	10	355.1034, 193.0501, 175.0397	L / R
230	Salicylic acid 1-O-Malyl glucoside	C17 H22 O12	418.111	417.103	417.104	0.5	1.19874	[M-H]	2.39	20	417.1042, 373.1139, 241.0719, 137.0244	L / R
253	Catechol glucoside	C12 H16 O7	272.09	271.082	271.082	0.5	1.84446	[M-H]	2.41	10	271.0818, 109.0285	L
231	Salicylic acid glucoside	C13 H16 O8	300.084	299.077	299.077	0.5	1.67181	[M-H]	2.54	10	299.0767, 137.0242	L / R
203	3-O-Caffeoyl quinic acid	C16 H18 O9	354.095	353.087	353.088	0.5	1.41608	[M-H]	2.71	10	353.0882, 191.0569	L / R
206	1-O- (4-Coumaroyl) -B-D-Glucoside	C15 H18 O8	326.1	325.092	325.093	0.5	1.53802	[M-H]	2.76	10	325.0924, 163.0407	L / R
269	Quercetin arabinoglucoside glucoside	C32 H38 O21	758.191	757.183	757.183	0.5	0.660342	[M-H]	2.76	10	757.1828, 595.1305, 301.0348	L
208	Ferulic acid derivative	C21 H30 O13	490.169	489.161	489.161	0.6	1.22659	[M-H]	2.81	10	489.1602, 193.0499	L / R
197	1-Sinapoyl -D-Glucoside	C17 H22 O10	386.121	385.114	385.114	0.5	1.29832	[M-H]	2.94	10	385.1135, 223.0612	L / R
252	Caffeoylshikimate	C16 H16 O8	336.084	335.077	335.077	0.5	1.49219	[M-H]	3	10	335.0767, 179.0347	L
220	Isorhamnetin - C11H18O9	C27 H30 O16	610.153	609.146	609.146	0.5	0.820821	[M-H]	3.55	10	609.1456, 315.0500	L
195	1-O-Caffeoyl quinic acid	C16 H18 O9	354.095	353.087	353.088	0.5	1.41608	[M-H]	3.03	10	353.0873, 191.0561	L / R
216	Isovitexin 7-O-galactoside 2-O-D-glucosyl	C33 H40 O20	756.211	755.204	755.204	0.5	0.662073	[M-H]	3.03	10	755.2035, 593.1507, 431.0984	L / R
224	3-O-Feruloyl quinic acid	C17 H20 O9	368.111	367.103	367.103	0.6	1.63442	[M-H]	3.03	10	367.1029, 191.0561	L / R
246	3-O-Coumaroylquinate	C16 H18 O8	338.1	337.092	337.093	0.5	1.48327	[M-H]	3.08	10	337.0924, 163.0395, 145.0295	L
242	Sinapyl alcohol 4-O-glucoside	C17 H24 O9	372.142	371.134	371.135	0.6	1.61666	[M-H]	3.19	10	371.1342, 209.0819	R
205	Coumaroyl galactosylglycerol	C18 H24 O10	400.137	399.129	399.13	0.6	1.50327	[M-H]	3.2	10	399.1291, 145.0297	L / R
259	Isorhamnetin	C16 H12 O7	316.058	315.05	315.051	0.5	1.58704	[M-H]	3.24	10	315.0505, 301.0348, 285.0405	L
227	Quercetin glucuronide rhamnoside	C27 H28 O17	624.133	623.125	623.125	0.6	0.962888	[M-H]	3.32	10	623.1248, 301.0348	L / R
261	Isorhamnetin derivative 2	C31 H42 O27	846.191	845.183	845.184	0.6	0.709905	[M-H]	3.36	10	845.1835, 315.0503	L
268	Quercetin Di glucoside	C27 H30 O17	626.148	625.14	625.141	0.5	0.79982	[M-H]	3.38	10	625.1405, 301.0348	L
209	5-O-(4-Coumaroyl)-D-Quinate - C10H14O5	C26 H32 O13	552.184	551.177	551.177	0.5	0.90715	[M-H]	3.41	10	551.1765, 337.0921, 165.0556	L / R
218	Isovitexin 7-O-Galactoside	C27 H30 O15	594.159	593.151	593.151	0.5	0.842955	[M-H]	3.46	10	593.1507, 431.0984	L / R
250	Dihydro kaempferol Glucoside	C21 H22 O11	450.116	449.108	449.109	0.5	1.11332	[M-H]	3.5	10	449.1084, 287.0556	L
243	trans-5-O-(4-Coumaroyl)-D-quinate	C16 H18 O8	338.1	337.092	337.093	0.5	1.48327	[M-H]	3.51	10	337.0924, 191.0568, 145.0295	R
255	Ferulic acid derivative	C39 H40 O22	860.201	859.193	859.194	0.5	0.581941	[M-H]	3.53	10	859.1933, 193.0501	L
229	Quercetin Rutinoside	C27 H30 O16	610.153	609.146	609.146	0.5	0.820821	[M-H]	3	10	609.1456, 463.0877, 301.0348	R
204	Ethyl trimethoxy cinnamate glucoside	C20 H28 O10	428.168	427.16	427.161	0.6	1.40462	[M-H]	3.63	10	427.1604, 265.1081	L / R
215	Isovitexin 2-O-D-Glucoside	C27 H30 O15	594.159	593.151	593.151	0.5	0.842955	[M-H]	3.64	10	593.1507, 431.0984	L / R
236	Vanilllate derivative	C23 H22 O13	506.106	505.098	505.099	0.6	1.18789	[M-H]	3.69	10	505.0982, 337.0560, 281.0310, 167.0353	L / R
212	Unkown	C16 H12 O6	300.063	299.056	299.056	0.5	1.67193	[M-H]	3.72	10	299.0556, 281.0301, 252.428	L
274	Kaempferol rutinoside	C27 H30 O15	594.159	593.151	593.151	0.5	0.842955	[M-H]	4.2	20	593.1507, 285.0399	R
240	CIS-5-O-(4-Coumaroyl)-D-Quinate	C16 H18 O8	338.1	337.092	337.093	0.5	1.48327	[M-H]	3.82	10	337.0924, 145.0295	L / R
235	Taxifolin Arabinoside	C20 H20 O11	436.101	435.093	435.093	0.5	1.14918	[M-H]	3.88	10	435.0928, 303.0505	L
248	7-O-Methyl vitexin -O-L-Rhamnoside	C28 H32 O14	592.179	591.171	591.172	0.5	0.845778	[M-H]	3.95	10	591.1714, 577.1558, 431.0984	L / R
222	Gonphrenol-C11H18O9	C27 H28 O16	608.138	607.13	607.13	0.5	0.988255	[M-H]	3.97	30	607.1299, 463.0870. 313.0362, 301.0352	L / R
219	Kaempferol 3-Arabinoside	C20 H18 O10	418.09	417.082	417.083	0.6	1.1988	[M-H]	4.06	10	417.0822, 285.0399	L
260	Isorhamnetin-3-O-rutinoside	C31 H28 O14	624.148	623.14	623.141	0.5	0.802387	[M-H]	4.16	10	623.1401, 477.1012, 315.0505	L
254	Coumaroyl-glucoside-rutinoside-arabinose-Like	C41 H42 O18	822.237	821.229	821.23	0.5	0.608843	[M-H]	4.48	40	821.2293, 675.1922, 529.1547, 307.0819, 163.0392, 145.0286	L / R
201	Apigenin - 7 -O- glucoside	C21 H20 O10	432.106	431.098	431.098	0.5	1.39179	[M-H]	4.5	10	431.0978, 269.0450	L / R
223	Luteolin 4 methyl derivative	C32 H18 O14	626.07	625.062	625.062	0.6	0.79992	[M-H]	5.33	10	625.0619, 299.0551,	L / R
200	Gomphrenin-I	C24 H26 N2 O13	550.144	551.15	551.151	0.5	0.907193	[M+H]	2.6	40	551.1465, 389.0979	R
