# Supplementary material for: A metabolomic study of Gomphrena agrestis in Brazilian Cerrado suggests drought-adaptive strategies on metabolism
Source: Sci Rep. 2021 Jun 21;11:12933. doi: 10.1038/s41598-021-92449-9 (PMC8217525; doi:10.1038/s41598-021-92449-9)
Supplement: Supplementary file 6 — Supplementary Table S6. [file 41598_2021_92449_MOESM6_ESM.xlsx]

## Sheet: Table 6
Table 6: LC QqQ MS analyzed ABA present in extracts of leaves (L) and roots (R) of Gonphrena agrestis Mart. grown in a rock-field area along dry and rainy season.
Annotation	Precursor	Product ion	Retention time	CE	Part (L/R)
ABA	263.1	153	2.69	10	L/R
d6-ABA	269.1	159	2.69	10
