# Supplementary material for: A metabolomic study of Gomphrena agrestis in Brazilian Cerrado suggests drought-adaptive strategies on metabolism
Source: Sci Rep. 2021 Jun 21;11:12933. doi: 10.1038/s41598-021-92449-9 (PMC8217525; doi:10.1038/s41598-021-92449-9)
Supplement: Supplementary file 7 — Supplementary Table S7. [file 41598_2021_92449_MOESM7_ESM.xlsx]

## Sheet: Table 7
Table 7: LC QTOF MS analyzed glycerolipids and pigments present in extracts of leaves (L) and roots (R) of Gonphrena agrestis Mart. grown in a rock-field area along dry and rainy season.
Id	Annotation	Formula	M	m/z (experimental)	adduct	RT	CE	Fragments	Part (L/R)
171	MGDG(34:2)	C43 H78 O10	754.559	777.549	[M+Na]	3.43	40	777, 615, 497, 243	L
172	MGDG(34:3)	C43 H76 O10	752.544	775.533	[M+Na]	3.09	40	775, 613, 495, 243	L
146	MGDG(36:2)	C45 H82 O10	782.591	805.58	[M+Na]	3.96	40	805, 643, 525, 243	R
147	MGDG(36:3)	C45 H80 O10	780.575	803.564	[M+Na]	3.44	40	803, 641, 523, 243	R
119	MGDG(36:4)	C45 H78 O10	778.559	801.549	[M+Na]	3.11	40	801, 639, 523, 243	L / R
173	MGDG(36:5)	C45 H76 O10	776.544	799.533	[M+Na]	2.82	40	799, 637, 521, 243	L
174	MGDG(36:6)	C45 H74 O10	774.528	797.517	[M+Na]	2.6	40	797, 635, 519, 243	L
111	DGDG(32:0)	C47 H88 O15	892.612	915.601	[M+Na]	3.38	40	915, 753, 659	L / R
112	DGDG(34:1)	C49 H90 O15	918.628	941.617	[M+Na]	3.44	40	941, 779, 659	L / R
113	DGDG(34:2)	C49 H88 O15	916.612	939.607	[M+Na]	3.06	40	939, 777, 657	L / R
114	DGDG(34:3)	C49 H86 O15	914.597	937.586	[M+Na]	2.79	40	937, 775, 655	L / R
143	DGDG(35:1)	C50 H92 O15	932.644	955.633	[M+Na]	3.69	40	955, 793	R
144	DGDG(35:2)	C50 H90 O15	930.628	953.617	[M+Na]	3.28	40	953, 791	R
115	DGDG(36:2)	C51 H92 O15	944.644	967.633	[M+Na]	3.54	40	967, 805, 685	L / R
145	DGDG(36:3)	C51 H90 O15	942.628	965.617	[M+Na]	3.08	40	965, 803, 682	R
116	DGDG(36:4)	C51 H88 O15	940.612	963.601	[M+Na]	2.82	40	963, 801, 683	L / R
117	DGDG(36:5)	C51 H86 O15	938.597	961.586	[M+Na]	2.59	40	961, 799, 681	L / R
118	DGDG(36:6)	C51 H84 O15	936.581	959.57	[M+Na]	2.41	40	959, 797, 681	L / R
127	PE(32:1)	C37 H72 N O8 P	689.5	690.507	[M+H]	2.99	40	690, 647, 549	L / R
128	PI(34:2)	C43 H79 O13 P	834.526	852.56	[M+NH4]	2.66	40	852, 592	L / R
120	PA(34:2)	C37 H69 O8 P	672.473	690.507	[M+NH4]	2.99	40	690, 155	L / R
121	PA(36:2)	C39 H73 O8 P	700.504	718.538	[M+NH4]	3.41	40	718, 155	L / R
122	PA(36:3)	C39 H71 O8 P	698.489	716.523	[M+NH4]	3.03	40	716, 155	L / R
148	PC(32:0)	C40 H80 N O8 P	733.562	734.569	[M+H]	3.33	40	734, 551, 478, 184	R
149	PC(32:2)	C40 H76 N O8 P	729.531	730.538	[M+H]	2.73	40	730, 547, 476, 184	R
150	PC(33:1)	C41 H80 N O8 P	745.562	746.569	[M+H]	3	40	746, 563, 184	R
151	PC(34:1)	C42 H82 N O8 P	759.578	760.585	[M+H]	3.41	40	760, 577, 478, 184	R
124	PC(34:2)	C42 H80 N O8 P	757.562	758.569	[M+H]	3.06	40	758, 575, 478, 184	L / R
175	PC(34:3)	C42 H78 N O8 P	755.547	756.554	[M+H]	2.79	40	756, 573, 474, 522, 184	L
152	PC(35:1)	C43 H84 N O8 P	773.593	774.601	[M+H]	3.37	40	774, 591, 184	R
125	PC(36:2)	C44 H84 N O8 P	785.593	786.601	[M+H]	3.49	40	786, 603, 506, 184	L / R
126	PC(36:3)	C44 H82 N O8 P	783.578	784.585	[M+H]	3.1	40	784, 601, 502, 184	L / R
176	PC(36:4)	C44 H80 N O8 P	781.562	782.569	[M+H]	2.81	40	782, 599, 502, 184	L
153	PC(40:1)	C48 H94 N O8 P	843.672	844.679	[M+H]	5.03	40	844, 661, 534, 184	R
177	PC(40:5)	C48 H86 N O8 P	835.609	836.616	[M+H]	2.82	40	836, 653, 528, 530, 184	L
178	PC(40:6)	C48 H84 N O8 P	833.593	834.601	[M+H]	2.48	40	834, 651, 528, 184	L
179	PG(40:7)	C46 H77 O10 P	820.525	838.559	[M+NH4]	2.61	40	838, 666	L
154	PC(42:1)	C50 H98 N O8 P	871.703	872.71	[M+H]	6.17	40	872, 689, 534, 184	R
155	PC(O-36:5)	C44 H80 N O7 P	765.567	766.574	[M+H]	3.72	40	766, 583, 184	R
156	TG(48:0)	C51 H98 O6	806.736	824.77	[M+NH4]	8.84	40	824, 551, 313	R
157	TG(48:1)	C51 H96 O6	804.721	822.755	[M+NH4]	8.55	40	822, 551, 549	R
158	TG(48:2)	C51 H94 O6	802.705	820.739	[M+NH4]	8.23	40	820, 547, 549	R
159	TG(49:1)	C52 H98 O6	818.736	836.77	[M+NH4]	8.72	40	836, 563, 551	R
160	TG(50:0)	C53 H102 O6	834.768	852.802	[M+NH4]	9.13	40	852, 579, 551	R
129	TG(50:1)	C53 H100 O6	832.752	850.786	[M+NH4]	8.88	40	850, 577, 551	L / R
130	TG(50:2)	C53 H98 O6	830.736	848.77	[M+NH4]	8.61	40	848, 575	L / R
180	TG(50:3)	C53 H96 O6	828.721	846.755	[M+NH4]	8.35	40	846, 547	L
161	TG(51:2)	C54 H100 O6	844.752	862.786	[M+NH4]	8.74	40	862, 591	R
162	TG(51:3)	C54 H98 O6	842.736	860.77	[M+NH4]	8.47	40	860, 589, 561	R
131	TG(52:1)	C55 H104 O6	860.783	878.817	[M+NH4]	9.17	40	878, 577	L / R
132	TG(52:2)	C55 H102 O6	858.768	876.802	[M+NH4]	8.89	40	876, 603, 577	L / R
133	TG(52:3)	C55 H100 O6	856.752	874.786	[M+NH4]	8.64	40	874, 577, 575	L / R
134	TG(52:4)	C55 H98 O6	854.736	872.77	[M+NH4]	8.37	40	872, 577, 573	L / R
135	TG(52:5)	C55 H96 O6	852.721	870.755	[M+NH4]	8.11	40	870, 601	L / R
181	TG(52:6)	C55 H94 O6	850.705	868.739	[M+NH4]	7.85	40	868, 569, 571	L / R
136	TG(53:3)	C56 H102 O6	870.768	888.802	[M+NH4]	8.2	40	888, 603	L / R
163	TG(53:4)	C56 H100 O6	868.752	886.786	[M+NH4]	8.49	40	886, 587, 589	R
164	TG(53:5)	C56 H98 O6	866.736	884.77	[M+NH4]	8.23	40	884, 587	R
137	TG(54:1)	C57 H108 O6	888.815	906.848	[M+NH4]	9.45	40	906, 605	R
138	TG(54:2)	C57 H106 O6	886.799	904.833	[M+NH4]	9.18	40	904, 603	L / R
139	TG(54:3)	C57 H104 O6	884.783	902.817	[M+NH4]	8.92	40	902, 603	L / R
140	TG(54:4)	C57 H102 O6	882.768	900.802	[M+NH4]	8.66	40	900, 601	R
141	TG(54:5)	C57 H100 O6	880.752	898.786	[M+NH4]	8.39	40	898, 599, 601	L / R
142	TG(54:7)	C57 H96 O6	876.721	894.755	[M+NH4]	7.86	40	894, 597	L / R
166	TG(56:3)	C59 H108 O6	912.815	930.848	[M+NH4]	9.14	40	930, 601,633	R
167	TG(56:4)	C59 H106 O6	910.799	928.833	[M+NH4]	8.9	40	928, 599, 631	R
168	TG(56:5)	C59 H104 O6	908.783	926.817	[M+NH4]	8.67	40	926, 629, 631	R
169	TG(60:2)	C63 H118 O6	970.893	988.927	[M+NH4]	9.92	40	988, 659, 663	R
183	7,1-HYDROXYCHLOROPHYLL A	C55H72N4O6Mg	908.53	909.538	[M+H]	2.66	40	909.5375, 569.2041	L
186	CHLOROPHYLL A	C55H72N4O5Mg	892.535	893.543	[M+H]	5.2	20	893.5411, 615.2441, 583.2174	L
187	CHLOROPHYLL B	C55H70N4O6Mg	906.515	907.522	[M+H]	3.6	10	907.5210, 629.2249	L
188	CHLOROPHYLLIDE A	C35H34N4O5Mg	614.238	615.245	[M+H]	4.9	40	615.2428, 583.2183, 555.2239	L
189	PHEOPHYTIN A	C55H74N4O5	870.566	871.573	[M+H]	6.5	40	871.5731, 593.2759, 533.2545	L
190	PHEOPHYTIN B	C55H72N4O6	884.545	885.553	[M+H]	4.7	20	885.5533, 607.2554	L
191	ZEAXANTHIN	C40H56O2	568.428	569.435	[M+H]	3.15	10	569.4347, 537.4403, 371.2256	L
193	PHEOPHORBIDE A	C35H36N4O5	592.269	593.276	[M+H]	1.98	20	593.2742, 533.2535, 461.2301	L
273	VIOLAXANTHIN	C40H56O4	600.418	601.425	[M+H]	1.9	10	601.4221, 583.4131,565.4027	L
