# Supplementary material for: A metabolomic study of Gomphrena agrestis in Brazilian Cerrado suggests drought-adaptive strategies on metabolism
Source: Sci Rep. 2021 Jun 21;11:12933. doi: 10.1038/s41598-021-92449-9 (PMC8217525; doi:10.1038/s41598-021-92449-9)
Supplement: Supplementary file 8 — Supplementary Table S8. [file 41598_2021_92449_MOESM8_ESM.xlsx]

## Sheet: Table 8
Table 8: LC QTOF MS analyzed frutans present in extracts of roots (R) of Gonphrena agrestis Mart. grown in a rock-field area along dry and rainy season.
Id	Annotation	Instrument	Analysis method	Annotation	Formula	M	RT / RI*	Class	Part (L/R)
61	2_DP	LC QTOF MS	Fructans	MS/MS	C12H22O11	342.116	0.46	Fructan	R
62	3_DP	LC QTOF MS	Fructans	MS/MS	C18H32O16	504.169	0.57	Fructan	R
63	4_DP	LC QTOF MS	Fructans	MS/MS	C24H42O21	666.222	0.6	Fructan	R
64	5_DP	LC QTOF MS	Fructans	MS/MS	C30H52O26	828.275	0.91	Fructan	R
65	6_DP	LC QTOF MS	Fructans	MS/MS	C36H62O31	990.327	1.22	Fructan	R
66	7_DP	LC QTOF MS	Fructans	MS/MS	C42H72O36	1152.38	1.28	Fructan	R
67	8_DP	LC QTOF MS	Fructans	MS/MS	C48H82O41	1314.43	1.31	Fructan	R
68	9_DP	LC QTOF MS	Fructans	MS/MS	C54H92O46	1476.49	0.97	Fructan	R
69	10_DP	LC QTOF MS	Fructans	MS/MS	C60H102O51	1638.54	1.08	Fructan	R
70	11_DP	LC QTOF MS	Fructans	MS/MS	C66H112O56	1800.59	1.01	Fructan	R
71	12_DP	LC QTOF MS	Fructans	MS/MS	C72H122O61	1962.64	1.19	Fructan	R
72	13_DP	LC QTOF MS	Fructans	MS/MS	C78H132O66	2124.7	1.2	Fructan	R
73	14_DP	LC QTOF MS	Fructans	MS/MS	C84H142O71	2286.75	1.21	Fructan	R
74	15_DP	LC QTOF MS	Fructans	MS/MS	C90H152O76	2448.8	1.22	Fructan	R
75	16_DP	LC QTOF MS	Fructans	MS/MS	C96H162O81	2610.86	1.23	Fructan	R
76	17_DP	LC QTOF MS	Fructans	MS/MS	C102H172O86	2772.91	1.23	Fructan	R
77	18_DP	LC QTOF MS	Fructans	MS/MS	C108H182O91	2934.96	1.23	Fructan	R
78	19_DP	LC QTOF MS	Fructans	MS/MS	C114H192O96	3097.01	1.23	Fructan	R
79	20_DP	LC QTOF MS	Fructans	MS/MS	C120H202O101	3259.07	1.33	Fructan	R
80	22_DP	LC QTOF MS	Fructans	MS/MS	C132H222O111	3583.17	1.34	Fructan	R
81	23_DP	LC QTOF MS	Fructans	MS/MS	C138H231O116	3744.22	1.32	Fructan	R
82	24_DP	LC QTOF MS	Fructans	MS/MS	C144H241O121	3906.27	1.4	Fructan	R
83	25_DP	LC QTOF MS	Fructans	MS/MS	C150H251O126	4068.32	1.43	Fructan	R
