# Supplementary material for: A metabolomic study of Gomphrena agrestis in Brazilian Cerrado suggests drought-adaptive strategies on metabolism
Source: Sci Rep. 2021 Jun 21;11:12933. doi: 10.1038/s41598-021-92449-9 (PMC8217525; doi:10.1038/s41598-021-92449-9)
Supplement: Supplementary file 9 — Supplementary Table S9. [file 41598_2021_92449_MOESM9_ESM.xlsx]

## Sheet: Table 9
Table 9: VIP list ofl leaf metabolites of Gomphrena agrestis Mart. grown in rock-field area during dry and rainy season and statistics of t-test in pairwaise comparison between sample groups. D - dry period, RD - transition dry to rainy period, V - veranico period, R - rainy period and RD - transition rainy to dry period. p = nom corrected p-value (0.05), p-cor = Benjamini and Hochberg corrected …
Metabolite	TWO GROUP t-test CONTRAST
	R x D				R x V				R x DR				R x RD				D x V				D x DR				D x RD				V x DR				V x RD				DR x RD
	p	p-cor	fc		p	p-cor	fc		p	p-cor	fc		p	p-cor	fc		p	p-cor	fc		p	p-cor	fc		p	p-cor	fc		p	p-cor	fc		p	p-cor	fc		p	p-cor	fc
LCNEG_378.0933	0.703837	0.837059	-0.118464		0.479312	0.597071	-0.197656		0.0114383	0.0766148	-0.790924		0.451531	0.59453	0.201766		0.768126	0.810356	-0.0791912		0.0245484	0.0675558	-0.672459		0.22027	0.548744	0.32023		0.0339368	0.0916165	-0.593268		0.101336	0.129404	0.399421		0.00489196	0.0142348	0.992689
LCNEG_192.0278	0.137029	0.341371	-0.292442		0.0497142	0.111887	0.46441		0.0135215	0.0849581	-0.540001		0.487065	0.618046	-0.139713		0.000948396	0.00387407	0.756852		0.0528923	0.111736	-0.247559		0.225349	0.555325	0.152729		9.04072e-05	0.00149277	-1.00441		0.00374162	0.00952168	-0.604123		0.00747912	0.0195947	0.400288
LCNEG_162.0168	0.144038	0.351432	-0.26865		0.00771689	0.0358028	0.724095		0.429407	0.600155	-0.167551		0.601057	0.703049	-0.110475		0.000469139	0.00231312	0.992745		0.580026	0.681819	0.101099		0.389366	0.684163	0.158175		0.000871815	0.00680207	-0.891647		0.00140558	0.00495399	-0.834571		0.723354	0.786495	0.0570759
LCNEG_418.1325	0.0234772	0.111125	-0.278331		0.275609	0.395677	0.188466		0.299557	0.486694	-0.123687		0.33693	0.493732	-0.13292		0.014434	0.0272557	0.466797		0.137186	0.222528	0.154644		0.246357	0.565698	0.145411		0.0672322	0.156203	-0.312153		0.0735252	0.10039	-0.321386		0.942304	0.959281	-0.00923276
LCNEG_534.1464	0.351263	0.570685	-1.2513		0.272629	0.394229	0.343058		0.000924889	0.0136959	-7.29925		0.358461	0.505536	0.200434		0.256928	0.311828	1.59436		0.0119459	0.041735	-6.04795		0.295305	0.616577	1.45173		0.000620305	0.0055001	-7.64231		0.626199	0.658668	-0.142624		0.000715117	0.00376098	7.49969
LCNEG_106.0267	0.571462	0.748594	-0.102818		0.00101363	0.010221	0.842774		0.158409	0.346063	0.24882		0.28282	0.445442	-0.192514		0.000282989	0.00168949	0.945592		0.0271456	0.0713829	0.351638		0.566323	0.799382	-0.0896967		0.00611455	0.0276518	-0.593954		0.000129785	0.000886032	-1.03529		0.00375326	0.0116368	-0.441335
LCNEG_440.0851	0.845974	0.921229	-0.0711158		0.329896	0.45372	-0.322206		0.00731443	0.0558414	-0.980262		0.054329	0.191254	0.559026		0.449097	0.510992	-0.25109		0.0129052	0.0438405	-0.909146		0.0343767	0.184905	0.630142		0.0750928	0.167539	-0.658056		0.0107334	0.02248	0.881232		0.000310691	0.00247854	1.53929
LCNEG_575.1696	0.700784	0.83623	0.113147		0.601114	0.68952	0.193857		0.00305599	0.0333808	0.888541		0.979927	0.982695	0.00688011		0.792803	0.835149	0.0807097		1.4661e-05	0.00487061	0.775394		0.540129	0.779455	-0.106267		0.0553512	0.134128	0.694684		0.566368	0.599286	-0.186977		3.41478e-05	0.000808164	-0.881661
LCNEG_298.0903	0.964191	0.989271	0.0104234		0.114692	0.206679	0.372856		0.0944852	0.257029	0.413953		0.337963	0.493732	-0.226693		0.00518187	0.0125568	0.362433		0.00398878	0.0241579	0.40353		0.0566785	0.258401	-0.237116		0.771567	0.839034	0.0410969		0.000226697	0.00138754	-0.599549		0.00252236	0.00873599	-0.640645
LCNEG_610.1958	0.974582	0.991574	-0.0123255		0.763773	0.8241	0.125668		0.00694806	0.0542101	-1.04967		0.166807	0.346296	0.522839		0.717079	0.765603	0.137994		0.00234643	0.0181084	-1.03734		0.108821	0.386315	0.535164		0.00959032	0.0382535	-1.17534		0.32491	0.3571	0.397171		0.000130485	0.0014239	1.57251
LCNEG_416.1518	0.005992	0.0567242	-0.548351		0.328944	0.453496	-0.230954		0.00674461	0.0542101	-0.312626		0.0213246	0.112989	-0.2434		0.231593	0.285967	0.317397		0.158346	0.24074	0.235724		0.0666638	0.280688	0.304951		0.725511	0.811201	-0.0816722		0.956571	0.96199	-0.0124457		0.576609	0.662861	0.0692265
LCNEG_314.1208	0.722019	0.848757	-0.0619004		0.206191	0.320341	0.208776		0.000329165	0.0059925	0.607028		0.821706	0.865596	0.0334475		0.125465	0.168713	0.270677		0.000288089	0.00916695	0.668928		0.549116	0.782877	0.0953479		0.0129026	0.0472209	0.398252		0.233648	0.262901	-0.175329		7.19518e-05	0.00120364	-0.57358
LCNEG_828.2747	0.0246613	0.113698	0.929466		0.00336116	0.0211259	1.39437		0.945006	0.967118	0.0238723		0.0115525	0.0719499	0.874163		0.224459	0.27959	0.4649		0.00817678	0.0339504	-0.905594		0.851664	0.93315	-0.055303		0.003299	0.016851	-1.37049		0.173968	0.201825	-0.520203		0.0202258	0.041745	0.850291
LCNEG_284.1101	0.876655	0.940219	-0.0275568		0.76331	0.8241	-0.0518277		0.0457784	0.175655	0.301469		0.543408	0.661783	-0.0839414		0.883653	0.906638	-0.024271		0.0228367	0.064598	0.329026		0.664298	0.836562	-0.0563846		0.0535841	0.130738	0.353297		0.842275	0.857984	-0.0321137		0.00913172	0.02291	-0.385411
LCNEG_602.1395	0.0909647	0.277371	0.564102		0.105903	0.19359	0.558442		0.301924	0.488305	-0.284214		0.00983964	0.0646865	0.750632		0.98459	0.987372	-0.00566026		0.00083525	0.0117207	-0.848316		0.405769	0.690878	0.18653		0.0147475	0.0505832	-0.842655		0.512659	0.548174	0.19219		0.000960432	0.00468561	1.03485
LCNEG_522.1789	0.355257	0.571956	0.242349		0.0942504	0.179887	0.497859		0.265436	0.460781	-0.234342		0.08325	0.245259	0.400705		0.375121	0.435189	0.25551		0.0358961	0.0884939	-0.476691		0.498388	0.754489	0.158356		0.0192819	0.0603134	-0.732201		0.727467	0.755119	-0.097154		0.0116322	0.0264958	0.635047
LCNEG_666.2221	0.0286101	0.123861	0.844639		0.00655	0.0321713	1.16428		0.650775	0.776556	0.147394		0.0348326	0.151725	0.700166		0.347218	0.408153	0.319646		0.018806	0.0566113	-0.697245		0.593095	0.807604	-0.144473		0.00975639	0.0384835	-1.01689		0.17469	0.202333	-0.464119		0.0666853	0.111666	0.552772
LCNEG_180.0637	0.480366	0.675366	-0.235227		0.0277449	0.0781701	0.867683		0.929201	0.96031	0.0289215		0.952718	0.96723	0.0216644		0.000468109	0.00231312	1.10291		0.14455	0.228576	0.264148		0.294151	0.616068	0.256891		0.00344637	0.017354	-0.838762		0.00398921	0.0100083	-0.846019		0.968614	0.978259	-0.00725712
LCNEG_321.9625	0.116973	0.312222	-0.80805		0.100698	0.187161	0.89852		0.160666	0.348351	-0.63152		0.272259	0.436352	-1.11278		0.00130217	0.00481532	1.70657		0.54095	0.64659	0.17653		0.748621	0.880737	-0.30473		0.00326081	0.0167766	-1.53004		0.0474982	0.0731535	-2.0113		0.599377	0.680893	-0.48126
LCNEG_192.0276	0.0115513	0.0799237	-0.865505		0.0669793	0.140696	0.742859		0.16963	0.359339	-0.471883		0.816259	0.862416	-0.0844371		0.000178808	0.00128571	1.60836		0.109214	0.186398	0.393622		0.00892046	0.0666687	0.781067		0.00149994	0.0098607	-1.21474		0.0171314	0.032178	-0.827296		0.189245	0.259891	0.387445
LCNEG_644.1797	0.00146865	0.0221859	-0.836452		0.185203	0.29417	0.327902		0.286579	0.482159	-0.245705		0.407616	0.554981	-0.196963		8.86964e-05	0.000749696	1.16435		0.00743836	0.0328027	0.590747		0.00565404	0.0489557	0.639489		0.0122663	0.0453598	-0.573607		0.0233414	0.0409196	-0.524865		0.811367	0.861092	0.048742
LCNEG_135.0547	0.23204	0.452606	0.315984		0.000182727	0.00415157	1.04926		0.0495261	0.181255	0.49825		0.538585	0.657037	0.162453		0.0066867	0.0149765	0.733274		0.487402	0.596648	0.182265		0.583267	0.804695	-0.153531		0.01469	0.0505832	-0.551009		0.00083337	0.00354307	-0.886805		0.264404	0.350237	-0.335796
LCNEG_416.1527	0.00501647	0.0501647	-0.786049		0.720671	0.790845	0.0853219		0.93204	0.961843	0.0179467		0.156816	0.338418	-0.323865		0.0020248	0.00668656	0.871371		0.00135799	0.0148385	0.803996		0.0504835	0.243832	0.462184		0.703586	0.791673	-0.0673752		0.048414	0.0739224	-0.409187		0.053304	0.0929872	-0.341812
LCNEG_470.0711	0.00255382	0.0329674	-0.629969		0.610699	0.698223	-0.102067		0.807641	0.873377	-0.0417388		0.0766438	0.235572	-0.327128		0.00769532	0.0166575	0.527902		0.000123607	0.00675084	0.588231		0.0347316	0.185409	0.302841		0.698441	0.788044	0.0603282		0.18195	0.209715	-0.225061		0.0526261	0.0920309	-0.285389
LCNEG_296.1105	0.681361	0.823134	0.152075		0.14799	0.250495	0.378104		0.00647729	0.0542101	0.795421		0.230738	0.399571	0.323795		0.343132	0.40402	0.226029		0.0151502	0.0481158	0.643346		0.492702	0.753135	0.17172		0.0046094	0.0222631	0.417318		0.712327	0.742661	-0.0543089		0.00536777	0.0151235	-0.471627
LCNEG_338.0849	0.747729	0.867463	-0.0916764		0.0517147	0.115828	0.708672		0.19441	0.392134	0.382846		0.524479	0.647563	-0.198663		0.0127323	0.0250414	0.800349		0.00607551	0.0301651	0.474522		0.595342	0.807604	-0.106986		0.234478	0.383593	-0.325827		0.00736132	0.0168598	-0.907335		0.0106479	0.0253692	-0.581509
LCNEG_298.1253	0.375699	0.590146	0.321077		0.000187113	0.00415157	1.53154		0.00031151	0.00592177	1.35767		0.677672	0.771182	0.113944		0.000503885	0.00240749	1.21046		0.000420905	0.00993911	1.03659		0.275972	0.597145	-0.207133		0.555142	0.676074	-0.173867		0.000199128	0.00126233	-1.41759		0.000100078	0.00131584	-1.24373
LCNEG_430.1679	0.206153	0.42587	-0.271232		0.349383	0.472498	0.185394		0.0541595	0.190363	0.389115		0.814191	0.862416	-0.0467284		0.0137579	0.0265131	0.456625		0.000457591	0.00993911	0.660346		0.196627	0.524088	0.224503		0.171197	0.300867	0.203721		0.142094	0.169558	-0.232122		0.0108392	0.0256528	-0.435843
LCNEG_221.9768	0.548192	0.732988	-0.043751		0.0941368	0.179887	-0.157222		0.0195587	0.113825	-0.124661		0.503119	0.632238	-0.0312595		0.23025	0.284804	-0.113471		0.196423	0.28578	-0.08091		0.829728	0.920479	0.0124915		0.704867	0.79186	0.0325612		0.161733	0.190432	0.125963		0.100076	0.153134	0.0934014
LCNEG_266.9743	0.218951	0.437901	-0.0987832		0.106338	0.19359	-0.185277		0.022129	0.124695	-0.157488		0.253072	0.421787	-0.0716805		0.42209	0.484142	-0.0864942		0.373104	0.486047	-0.0587046		0.663278	0.836562	0.0271026		0.78479	0.845525	0.0277896		0.276931	0.307221	0.113597		0.132012	0.191674	0.0858073
LCNEG_268.062	0.410135	0.61825	-0.104533		0.0472853	0.109002	-0.296645		0.0340035	0.153774	-0.204694		0.685465	0.775063	-0.0350512		0.165436	0.215523	-0.192112		0.250685	0.34763	-0.100161		0.393153	0.684163	0.0694816		0.464904	0.604545	0.0919508		0.060532	0.0861066	0.261594		0.0329472	0.0633944	0.169643
LCNEG_118.0269	0.267049	0.491205	-0.228193		0.0120553	0.0457714	0.64835		0.601808	0.731547	0.107916		0.404233	0.552997	-0.188941		0.000202855	0.00134605	0.876544		0.0120502	0.041735	0.336109		0.797876	0.905798	0.0392523		0.00559972	0.0261566	-0.540434		0.000251192	0.00149232	-0.837291		0.0385915	0.071354	-0.296857
LCNEG_356.1314	0.469992	0.666414	-0.187366		0.00102815	0.010221	0.743327		0.000864824	0.0133484	0.77852		0.690477	0.776204	-0.0776095		0.00133333	0.00490501	0.930693		0.00109001	0.0128411	0.965885		0.655762	0.835597	0.109756		0.84009	0.884961	0.0351928		5.92342e-05	0.000519214	-0.820937		0.000248264	0.00212371	-0.856129
LCNEG_430.1683	0.187801	0.411597	-0.415702		0.40688	0.523342	-3.01571		0.100439	0.262175	0.465234		0.325015	0.484397	-0.272558		0.4704	0.533521	-2.60001		0.00233362	0.0181084	0.880936		0.576803	0.801429	0.143144		0.343485	0.501799	3.48094		0.447341	0.48123	2.74315		0.00216316	0.00791895	-0.737792
LCNEG_343.9939	0.78688	0.886494	0.054667		0.00261482	0.0176812	0.67686		0.0834464	0.240841	0.363839		0.952827	0.96723	-0.0110873		0.00622541	0.0143043	0.622193		0.155915	0.238634	0.309172		0.739606	0.880373	-0.0657543		0.133653	0.256469	-0.313021		0.0017429	0.00578251	-0.687947		0.120435	0.177404	-0.374926
LCNEG_244.0698	0.902795	0.958273	0.0266237		0.00162707	0.0132784	0.838814		0.0404673	0.164303	0.500998		0.797239	0.848636	0.0558614		0.00214954	0.00693716	0.812191		0.0526269	0.111538	0.474375		0.893622	0.95266	0.0292377		0.154192	0.282155	-0.337816		0.00188492	0.00616726	-0.782953		0.10157	0.154753	-0.445137
LCNEG_2124.6936	0.554102	0.736198	-0.264177		0.394028	0.514707	0.581233		0.258874	0.450492	-0.483277		0.262674	0.428732	0.523766		0.205624	0.257938	0.84541		0.535398	0.644136	-0.2191		0.0567754	0.258401	0.787943		0.118898	0.235146	-1.06451		0.929168	0.935758	-0.0574671		0.0164644	0.034585	1.00704
LCNEG_2610.8467	0.844767	0.921229	-0.0886479		0.482423	0.597767	0.467925		0.290317	0.483862	-0.435236		0.230155	0.399536	0.539908		0.39079	0.451891	0.556573		0.342896	0.454209	-0.346589		0.127618	0.421435	0.628556		0.172463	0.302343	-0.903162		0.910307	0.919371	0.0719828		0.0163006	0.0344447	0.975145
LCNEG_301.0432	0.0516254	0.188938	-0.865284		0.00488731	0.0266185	1.08368		0.961543	0.974159	0.0189424		0.0431824	0.167538	-0.800255		0.000170081	0.00124492	1.94896		0.0600305	0.122523	0.884226		0.883198	0.945808	0.0650284		0.00663764	0.0298274	-1.06474		1.96828e-05	0.000230723	-1.88394		0.089602	0.141687	-0.819198
LCNEG_666.0699	0.579465	0.754262	0.0949021		0.0188113	0.0618334	0.433389		0.000185101	0.00375491	0.825836		0.648305	0.747234	-0.0781982		0.114684	0.155987	0.338487		0.00346903	0.0228057	0.730934		0.417233	0.703647	-0.1731		0.0606289	0.144452	0.392447		0.00995123	0.0214102	-0.511587		0.000948634	0.00467729	-0.904034
LCNEG_612.1517	0.755284	0.870538	0.0592106		0.000672685	0.00822142	0.645288		0.000167938	0.00350693	0.838666		0.776577	0.836677	0.0478303		0.0106658	0.0215748	0.586077		0.0027815	0.0203233	0.779456		0.958057	0.984538	-0.0113803		0.303132	0.462847	0.193378		0.00111086	0.00424038	-0.597458		0.00208855	0.00784586	-0.790836
LCNEG_518.1831	2.03308e-05	0.000801936	-1.5179		0.0367509	0.0941991	0.494658		0.000944397	0.0136959	-0.882316		0.0336755	0.150928	-0.669782		2.22332e-10	3.15712e-08	2.01256		0.00018773	0.00784049	0.635588		0.00246553	0.0282167	0.848122		7.47892e-09	4.82731e-07	-1.37697		0.000101146	0.000732792	-1.16444		0.417525	0.505013	0.212534
LCNEG_454.0764	1.67164e-07	6.7838e-05	-1.54213		0.0111363	0.0439266	0.56036		2.85319e-05	0.00101288	-1.1291		0.0237526	0.124002	-0.597062		1.48277e-09	1.75461e-07	2.10249		0.0423763	0.0980037	0.413033		0.000327299	0.00903456	0.945066		3.70698e-10	2.63195e-08	-1.68946		7.82137e-06	0.000120739	-1.15742		0.0554422	0.0960096	0.532034
LCNEG_400.1582	9.8564e-07	6.7838e-05	-1.95421		0.000265336	0.00506756	0.928979		2.18682e-06	0.00015409	-1.3792		0.0466504	0.17618	-0.576237		2.07286e-10	3.15712e-08	2.88319		0.0134246	0.0449596	0.575009		2.81623e-05	0.00133302	1.37797		1.16653e-12	1.38039e-10	-2.30818		1.83178e-06	4.48471e-05	-1.50522		0.012526	0.0278792	0.802964
LCNEG_430.1683.1	0.265643	0.489887	-0.374324		0.118963	0.21222	0.565068		0.250347	0.4438	0.32264		0.573713	0.684598	-0.152534		0.00971979	0.0199452	0.939392		0.00322881	0.0218329	0.696964		0.290476	0.610183	0.22179		0.402723	0.552909	-0.242428		0.0300758	0.0506015	-0.717602		0.00574555	0.0159974	-0.475174
LCNEG_484.0867	0.123709	0.325309	-0.410612		0.097954	0.18546	0.411657		0.29467	0.486416	0.245427		0.157621	0.338633	-0.312296		0.00094942	0.00387407	0.822268		0.00220386	0.0179856	0.656038		0.570931	0.801429	0.0983156		0.380389	0.535866	-0.16623		0.00128066	0.00465445	-0.723953		0.000990083	0.00471784	-0.557723
LCNEG_370.1472	0.0468409	0.174121	-0.639258		0.674352	0.751632	0.110022		0.940774	0.967118	-0.0186005		0.137342	0.3166	-0.380426		0.0124056	0.0245348	0.74928		0.025552	0.069244	0.620657		0.322851	0.653061	0.258832		0.539738	0.665302	-0.128623		0.030566	0.0513047	-0.490448		0.114834	0.170213	-0.361825
LCNEG_440.1102	0.000992368	0.0171618	-0.863218		0.634865	0.717761	0.0978085		0.554022	0.697439	-0.140869		0.195293	0.371769	-0.278665		0.000797283	0.00338965	0.961026		0.0108186	0.038599	0.722349		0.0235922	0.145656	0.584553		0.263396	0.417435	-0.238678		0.0489827	0.0743114	-0.376473		0.562165	0.651121	-0.137795
LCNEG_469.0655	0.0102392	0.0773383	-0.571723		0.497996	0.612762	0.0947031		0.853225	0.900134	-0.0266222		0.111432	0.281157	-0.255259		0.000603671	0.00280135	0.666426		0.00300704	0.0209313	0.545101		0.073711	0.300775	0.316465		0.191524	0.327668	-0.121325		0.00372218	0.00950629	-0.349962		0.110706	0.165477	-0.228636
LCNEG_424.0656	0.0092436	0.0737411	-0.660579		0.409906	0.525331	0.131114		0.933585	0.962039	-0.0132349		0.122217	0.29515	-0.273298		0.000558635	0.00260941	0.791694		0.00262704	0.0196337	0.647344		0.0585986	0.263323	0.387281		0.169483	0.298593	-0.144349		0.00295973	0.00824082	-0.404412		0.0907484	0.143181	-0.260063
LCNEG_470.0716	0.470244	0.666414	-0.303004		0.238881	0.361533	0.508632		0.423564	0.597873	0.340098		0.765838	0.828478	-0.138325		0.00044516	0.00229172	0.811636		0.00269572	0.0199371	0.643103		0.54829	0.782877	0.164679		0.130715	0.252882	-0.168533		0.010041	0.0214938	-0.646957		0.0466688	0.0836393	-0.478423
LCNEG_793.2055	0.032875	0.136498	-3.88712		0.150121	0.251647	0.395596		0.662805	0.784118	0.121735		0.212044	0.384057	-0.379162		0.0272118	0.0447297	4.28271		0.0364355	0.0892041	4.00885		0.0616269	0.265526	3.50796		0.0756511	0.167851	-0.273862		0.000311792	0.00174309	-0.774758		0.049748	0.0878634	-0.500896
LCNEG_433.1421	0.734727	0.857987	-0.614608		0.20873	0.323578	1.69033		0.536039	0.689471	0.964503		0.454706	0.59453	0.986933		0.080794	0.113592	2.30494		0.297179	0.401899	1.57911		0.211171	0.539321	1.60154		0.415971	0.561481	-0.725824		0.00109162	0.00421223	-0.703394		0.979776	0.985013	0.0224301
LCNEG_653.238	0.380157	0.590336	1.01637		0.0272903	0.0775295	2.9379		0.137254	0.316141	1.86707		0.685549	0.775063	0.573605		0.000107504	0.000877263	1.92153		0.0361868	0.0889017	0.850707		0.608069	0.809998	-0.442761		0.00834144	0.0352525	-1.07083		0.0107193	0.02248	-2.3643		0.155863	0.221769	-1.29347
LCNEG_283.0917	0.106893	0.299399	0.793833		0.000181788	0.00415157	1.76135		0.0375756	0.158802	0.839833		0.343087	0.49458	0.399181		0.0268871	0.044395	0.967516		0.913599	0.932166	0.0460002		0.385648	0.682818	-0.394652		0.0183913	0.059051	-0.921516		0.0021839	0.00673208	-1.36217		0.387499	0.478454	-0.440652
LCNEG_340.1362	0.0340345	0.139215	-3.25254		0.773272	0.82934	0.107967		7.04816e-06	0.000384938	-1.5794		0.193876	0.371029	-0.366867		0.030445	0.0487945	3.36051		0.240207	0.335063	1.67314		0.0549816	0.255143	2.88567		0.000902461	0.00688975	-1.68737		0.20213	0.231099	-0.474834		0.000266238	0.00222387	1.21254
LCNEG_402.1159	0.975079	0.991574	0.0174591		0.0116562	0.0452233	1.11755		0.00172235	0.0226458	1.1387		0.258409	0.424319	0.349427		0.0328293	0.0520286	1.10009		0.0171749	0.0532497	1.12124		0.42988	0.716611	0.331968		0.95189	0.966127	0.021158		0.04323	0.0676064	-0.768118		0.0133126	0.0293538	-0.789276
LCNEG_447.1576	0.000717492	0.0137504	-8.17821		0.021621	0.0673285	1.0059		0.00014298	0.00307624	-7.59286		0.113856	0.28265	-0.619794		0.000269878	0.00164631	9.1841		0.805235	0.858434	0.585345		0.00123675	0.0204208	7.55841		3.65628e-05	0.000763517	-8.59876		0.000374473	0.00198415	-1.62569		0.000655821	0.00356977	6.97307
LCNEG_469.1768	0.235021	0.455461	-3.6884		0.0437153	0.103459	4.08455		0.00409188	0.0406479	-7.01688		0.382857	0.532996	-2.11137		0.000653582	0.00290688	7.77295		0.123778	0.205594	-3.32848		0.496433	0.753135	1.57703		6.53346e-08	3.86563e-06	-11.1014		0.00107457	0.00416911	-6.19592		0.0441068	0.0798872	4.90551
LCNEG_402.1159.1	0.467992	0.666414	-1.09421		0.0450996	0.106	0.763919		0.00692038	0.0542101	0.835306		0.234967	0.401992	0.313222		0.187931	0.239553	1.85813		0.169381	0.253118	1.92952		0.305151	0.626178	1.40743		0.819297	0.869508	0.0713872		0.151774	0.179899	-0.450697		0.0215273	0.0441745	-0.522084
LCNEG_384.1626	6.36718e-07	6.7838e-05	-2.22421		0.0357628	0.0924768	0.794198		2.56958e-07	2.60628e-05	-1.76206		0.0907072	0.254554	-0.495457		9.5675e-06	0.000161736	3.0184		0.0358145	0.0884939	0.462147		1.84802e-07	2.62419e-05	1.72875		2.07891e-05	0.000476137	-2.55626		0.00259729	0.00762016	-1.28966		0.000639181	0.00356022	1.2666
LCNEG_483.0803	7.41669e-07	6.7838e-05	-1.85719		0.0829596	0.165919	0.460644		0.00663312	0.0542101	-2.5118		0.0386048	0.157764	-0.442917		1.51623e-06	5.1263e-05	2.31783		0.435797	0.545707	-0.654604		5.10298e-07	5.17588e-05	1.41427		0.00202912	0.0123135	-2.97244		0.00366	0.00941522	-0.903561		0.024756	0.049652	2.06888
LCNEG_466.1676	0.533469	0.717355	0.268107		0.324093	0.448549	0.430631		0.00603799	0.053392	1.16249		0.155855	0.337369	0.563597		0.66473	0.718353	0.162524		0.0083123	0.0340149	0.894382		0.362146	0.658019	0.295491		0.0491292	0.124134	0.731858		0.700005	0.731964	0.132967		0.0309344	0.0600104	-0.598892
LCNEG_396.1625	0.367884	0.583042	-0.286172		0.0786121	0.159927	0.584035		0.0293091	0.14451	0.461015		0.961528	0.972485	0.0114601		0.0167458	0.0307223	0.870207		0.00209123	0.0176295	0.747187		0.238333	0.561047	0.297633		0.663036	0.76174	-0.12302		0.0848996	0.112967	-0.572575		0.0562524	0.096742	-0.449555
LCNEG_344.1351	0.00132806	0.02143	-1.02984		0.00951249	0.0409325	0.643718		0.0421972	0.168315	-0.392054		0.0792883	0.239552	-0.358795		3.42281e-05	0.000391967	1.67356		0.0339534	0.0851834	0.63779		0.0299548	0.17291	0.671049		0.000243862	0.00266372	-1.03577		0.000310863	0.00174309	-1.00251		0.869619	0.905322	0.0332591
LCNEG_406.1453	0.265475	0.489887	0.321652		0.189695	0.298299	0.317312		0.0012662	0.0169624	0.836236		0.117614	0.288947	0.379098		0.982209	0.986377	-0.00434049		0.00734747	0.0326044	0.514584		0.767136	0.889978	0.0574458		0.00891881	0.036816	0.518924		0.742551	0.769651	0.0617863		0.0117728	0.0266	-0.457138
LCNEG_336.1413	0.227527	0.448734	-0.361779		0.0491629	0.111164	0.553547		0.0473179	0.176819	0.509245		0.711125	0.787674	-0.102311		0.00152249	0.00537796	0.915326		0.000292595	0.00916695	0.871024		0.296131	0.616577	0.259468		0.844235	0.88801	-0.0443019		0.0193391	0.0353938	-0.655858		0.000881766	0.00447181	-0.611556
LCNEG_402.1156	0.976211	0.991574	0.0161524		0.00582545	0.0299715	1.14714		0.000474981	0.00802945	1.25416		0.38531	0.535362	0.269765		0.0237278	0.0403032	1.13099		0.00920967	0.0355373	1.23801		0.552088	0.785536	0.253613		0.736745	0.821175	0.107019		0.016426	0.0310172	-0.877379		0.00375024	0.0116368	-0.984397
LCNEG_344.1363	0.6473	0.802065	0.15705		0.940466	0.94983	0.0253719		0.00934933	0.0691461	0.955276		0.613001	0.713492	0.186853		0.510635	0.573656	-0.131678		5.6776e-05	0.00487061	0.798226		0.902686	0.955556	0.0298027		0.000559963	0.0051102	0.929904		0.547382	0.581798	0.161481		0.00318722	0.0101934	-0.768423
LCNEG_396.1623	0.00012229	0.00333946	-1.28315		0.022655	0.0690346	0.566534		0.00240443	0.0288185	-0.862465		0.218632	0.387104	-0.322858		6.24061e-09	5.53854e-07	1.84968		0.04861	0.108065	0.420682		7.85762e-05	0.00283774	0.960289		7.43401e-08	4.06012e-06	-1.429		8.11661e-05	0.00066239	-0.889393		0.0337597	0.0644339	0.539607
LCNEG_360.1318	0.0137437	0.0834019	-0.763679		0.0351031	0.0924768	0.511622		0.989923	0.989923	0.00244208		0.175969	0.352912	-0.287031		3.37417e-05	0.000391967	1.2753		0.000620602	0.0102472	0.766121		0.0269117	0.160566	0.476647		0.0159715	0.052743	-0.50918		0.00112657	0.00427735	-0.798653		0.102648	0.155726	-0.289473
LCNEG_398.1779	7.39298e-05	0.00229484	-1.34153		0.031057	0.0848094	0.704646		0.0887261	0.248111	-0.433234		0.480568	0.61589	-0.197498		1.66875e-05	0.000246836	2.04618		0.000104724	0.00619617	0.908298		5.022e-05	0.0019809	1.14403		0.00133534	0.00905079	-1.13788		0.00750012	0.0170676	-0.902143		0.416352	0.504918	0.235736
LCNEG_608.0818	0.0141664	0.0845223	-0.805813		0.765152	0.8241	0.0714037		0.133061	0.314948	-0.32496		0.0615224	0.202226	-0.585961		0.00634508	0.0144856	0.877217		0.0716878	0.137478	0.480853		0.513411	0.763629	0.219852		0.136717	0.260238	-0.396364		0.0583682	0.084402	-0.657365		0.449718	0.537542	-0.261001
LCNEG_656.0176	0.00807381	0.0683678	-0.429513		0.969587	0.973701	-0.00537384		0.109224	0.272993	-0.200462		0.0968815	0.261736	-0.26805		0.0173171	0.0312853	0.42414		0.113139	0.190352	0.229051		0.351121	0.65778	0.161463		0.224269	0.370305	-0.195089		0.163642	0.191726	-0.262677		0.704866	0.774587	-0.0675881
LCNEG_153.0193	0.030735	0.13067	-0.441933		0.266818	0.388995	0.193679		0.322946	0.508407	-0.14379		0.105738	0.272997	-0.296318		0.00340414	0.00937628	0.635612		0.0677018	0.131694	0.298143		0.444887	0.726906	0.145615		0.0650786	0.152494	-0.337469		0.0227386	0.0400606	-0.489997		0.427085	0.514275	-0.152528
LCNEG_954.0641	0.0156468	0.0895907	-0.764449		0.524733	0.627207	0.167813		0.215388	0.41783	-0.295547		0.101663	0.269331	-0.497185		0.00535412	0.0128862	0.932262		0.080996	0.150149	0.468902		0.401148	0.686949	0.267264		0.112389	0.22734	-0.46336		0.0550772	0.081299	-0.664998		0.540871	0.633159	-0.201638
LCNEG_1307.0192	0.136216	0.34054	-1.88855		0.931221	0.944525	-0.0180069		0.0762759	0.230451	-0.345824		0.165675	0.345968	-1.24859		0.160279	0.209573	1.87055		0.239657	0.334954	1.54273		0.674332	0.837021	0.639963		0.173389	0.303217	-0.327817		0.175403	0.202498	-1.23058		0.292092	0.380523	-0.902767
LCNEG_653.0085	0.0134904	0.0825708	-0.546204		0.663739	0.745238	0.0790956		0.176206	0.36688	-0.226054		0.108492	0.277319	-0.340756		0.00685123	0.0152488	0.625299		0.0899507	0.16159	0.320149		0.359098	0.658019	0.205448		0.133234	0.256358	-0.30515		0.0810666	0.108542	-0.419851		0.61889	0.69748	-0.114701
LCNEG_638.0485	0.00843613	0.0698263	-0.481358		0.732423	0.798954	0.0461932		0.134851	0.314948	-0.212506		0.0903525	0.254554	-0.30657		0.00308359	0.00889818	0.527551		0.0917546	0.163273	0.268852		0.357589	0.658019	0.174788		0.10385	0.215124	-0.2587		0.0688406	0.0950911	-0.352763		0.6348	0.710896	-0.0940635
LCNEG_938.0916	0.0119323	0.0799237	-0.771598		0.39819	0.517793	0.19174		0.197967	0.392615	-0.296409		0.113122	0.28265	-0.46303		0.00122614	0.0045819	0.963338		0.0632913	0.126528	0.47519		0.310882	0.632453	0.308568		0.057088	0.136626	-0.488148		0.0365896	0.0589085	-0.65477		0.597268	0.680674	-0.166621
LCNEG_922.1178	0.0189872	0.0999718	-0.742419		0.378617	0.50435	0.220329		0.416917	0.597873	-0.188688		0.113712	0.28265	-0.468792		0.00145681	0.00519767	0.962748		0.0216074	0.0623629	0.55373		0.34588	0.65778	0.273626		0.103541	0.215124	-0.409018		0.0283361	0.0486869	-0.689122		0.335651	0.424044	-0.280104
LCNEG_624.0548	0.0106162	0.0783953	-0.540292		0.768494	0.825463	0.0518032		0.181847	0.372079	-0.220275		0.157906	0.338633	-0.288816		0.00688497	0.015276	0.592095		0.0744802	0.13916	0.320017		0.237364	0.561047	0.251475		0.165505	0.297179	-0.272078		0.136942	0.163961	-0.34062		0.758376	0.815829	-0.0685419
LCNEG_124.0524	0.0372753	0.14703	-0.471936		0.235617	0.358219	0.228824		0.333231	0.521021	-0.149724		0.102334	0.2701	-0.325115		0.00317025	0.00893205	0.700759		0.0615357	0.123769	0.322212		0.473764	0.742544	0.146821		0.0552431	0.134128	-0.378548		0.0181251	0.033771	-0.553938		0.389689	0.479513	-0.175391
LCNEG_622.0773	0.0118377	0.0799237	-0.547189		0.712694	0.786956	0.0652114		0.196843	0.392325	-0.217592		0.135258	0.313456	-0.314331		0.00566498	0.0134071	0.6124		0.0731351	0.137735	0.329597		0.28575	0.60562	0.232858		0.150913	0.279998	-0.282803		0.103	0.131292	-0.379542		0.670557	0.742739	-0.0967387
LCNEG_1292.0553	0.00999875	0.0768634	-0.674576		0.837362	0.875592	-0.0380291		0.0622215	0.213417	-0.350361		0.0671213	0.212383	-0.479018		0.00949168	0.0195904	0.636547		0.140525	0.225269	0.324216		0.481985	0.747182	0.195559		0.142595	0.269262	-0.312332		0.111781	0.14022	-0.440989		0.652638	0.725153	-0.128657
LCNEG_372.1051	0.0700377	0.23456	-3.3067		0.0489348	0.111002	0.688547		0.948006	0.967464	-0.0211482		0.202865	0.37957	-1.14672		0.030227	0.0485547	3.99525		0.065718	0.129972	3.28555		0.247792	0.565698	2.15998		0.0131477	0.047871	-0.709696		0.0439492	0.06858	-1.83527		0.187569	0.25809	-1.12557
LCNEG_562.1524	0.210001	0.42587	-0.493303		0.858156	0.89208	-0.0651248		0.0339223	0.153774	0.773646		0.748178	0.813486	-0.107491		0.200467	0.251914	0.428178		0.000379007	0.00993911	1.26695		0.195706	0.524088	0.385812		0.00608522	0.0276518	0.838771		0.86431	0.879169	-0.0423662		0.00127064	0.00554656	-0.881137
LCNEG_404.1316	0.863539	0.931782	-0.0709231		0.0108184	0.0433956	0.971279		0.0062416	0.053392	0.886322		0.915027	0.939313	0.0318618		0.00869309	0.0182606	1.0422		0.00550986	0.0289778	0.957245		0.743536	0.880373	0.102785		0.746851	0.826614	-0.0849569		0.0053087	0.012606	-0.939417		0.000589459	0.00343781	-0.85446
LCNEG_320.074	0.16598	0.380141	-0.614636		0.0568029	0.124092	0.914888		0.890035	0.926576	-0.0499666		0.450183	0.594108	0.276851		0.00245807	0.00756402	1.52952		0.0728849	0.137628	0.564669		0.00753943	0.0581848	0.891486		0.0244466	0.07181	-0.964855		0.106352	0.134498	-0.638037		0.134758	0.194864	0.326817
LCNEG_145.053	0.104407	0.295827	-5.63228		0.076493	0.156965	4.32789		0.0669244	0.22149	4.49898		0.403133	0.552557	-2.51979		0.00227884	0.0071592	9.96017		0.00202958	0.0176295	10.1313		0.341122	0.65778	3.11249		0.284349	0.441493	0.171089		0.00292168	0.00818005	-6.84768		0.00232157	0.00832482	-7.01876
LCNEG_189.0428	0.395424	0.605068	-0.228249		0.140711	0.243078	0.313467		0.0150794	0.0907321	0.471806		0.566865	0.678708	-0.105074		0.0299354	0.0481954	0.541716		0.0035286	0.0228288	0.700055		0.562858	0.796074	0.123175		0.341664	0.500168	0.158339		0.0267492	0.0464251	-0.418541		0.000476844	0.00308412	-0.57688
LCNEG_212.0685	0.00688463	0.0618745	-1.15286		0.285227	0.403408	-0.316305		0.0533927	0.188601	-0.641126		0.0346412	0.151725	-0.746497		0.00707633	0.0155055	0.83656		0.0941835	0.167176	0.511739		0.206426	0.536858	0.406368		0.0657917	0.153658	-0.324821		0.0466654	0.0720271	-0.430192		0.705856	0.774587	-0.105371
LCNEG_452.2242	0.422671	0.6252	-0.269454		0.0386043	0.0961722	0.88583		0.00533749	0.0510795	1.04749		0.0945122	0.258778	-1.43918		0.00890188	0.0185892	1.15528		0.000695936	0.0109803	1.31694		0.167929	0.486999	-1.16973		0.598396	0.715255	0.161655		0.00949091	0.0206072	-2.32501		0.00642471	0.0174772	-2.48667
LCNEG_301.1154	0.649699	0.802874	-0.109251		0.0276221	0.0781343	0.664917		0.0283909	0.143877	-0.438931		0.78228	0.83813	-0.0701692		0.0126416	0.0249321	0.774168		0.0825583	0.15225	-0.32968		0.876226	0.939759	0.0390813		0.00190009	0.0117836	-1.10385		0.019759	0.0360639	-0.735086		0.109037	0.163326	0.368762
LCNEG_447.1732	0.00526247	0.051183	-0.82365		0.0352862	0.0924768	0.567246		0.562272	0.701605	-0.11539		0.24423	0.411954	-0.236328		7.91965e-05	0.00069479	1.3909		0.0013792	0.0148385	0.70826		0.00641039	0.054183	0.587323		0.0107165	0.0405498	-0.682636		0.00429078	0.0106148	-0.803574		0.550877	0.641899	-0.120938
LCNEG_835.3448	0.909685	0.958273	0.14796		0.150893	0.25208	1.83655		0.224937	0.423621	1.53282		0.859777	0.89639	0.251734		0.00018517	0.00129781	1.68859		0.000478239	0.00993911	1.38486		0.900029	0.955187	0.103774		0.373046	0.528669	-0.303728		0.0645988	0.0900264	-1.58482		0.143478	0.206213	-1.28109
LCNEG_644.2307	0.489318	0.681208	-0.251832		0.0523306	0.116839	0.626626		0.104337	0.264836	0.495949		0.791534	0.843828	0.0773251		0.00452256	0.0113464	0.878458		0.00834024	0.0340149	0.747781		0.209617	0.537455	0.329157		0.545382	0.668776	-0.130677		0.0205162	0.0371594	-0.549301		0.0467673	0.0836393	-0.418624
LCNEG_356.1105	0.00152271	0.0223085	-1.27764		0.45374	0.571198	-0.279401		9.86217e-05	0.00233405	-1.37215		0.0863985	0.250379	-0.554583		0.0187681	0.0333134	0.99824		0.75702	0.822797	-0.0945051		0.033878	0.183614	0.723058		0.00811599	0.034713	-1.09274		0.441378	0.476984	-0.275182		0.00497162	0.014335	0.817563
LCNEG_534.1571	0.0163697	0.0908009	-0.591975		0.528514	0.630664	0.150872		0.969095	0.974586	-0.00889491		0.265707	0.429731	-0.280554		0.00212386	0.00688558	0.742847		0.00488643	0.0273233	0.58308		0.15281	0.464813	0.311421		0.406241	0.55361	-0.159767		0.0547239	0.0809458	-0.431426		0.257271	0.342707	-0.271659
LCNEG_938.3598	0.256733	0.48404	-1.91444		0.884241	0.911192	-0.396623		0.899553	0.933747	-0.174901		0.244271	0.411954	-2.09847		0.57063	0.63009	1.51782		0.15683	0.238948	1.73954		0.910867	0.959519	-0.184033		0.931518	0.954369	0.221722		0.547152	0.581798	-1.70185		0.273304	0.359344	-1.92357
LCNEG_644.1658	0.00455218	0.0468413	-0.968654		0.0774678	0.158508	0.564359		0.0733496	0.227301	-0.56626		0.196357	0.371769	-0.395798		1.16667e-05	0.000192637	1.53301		0.103422	0.178662	0.402394		0.0216796	0.136217	0.572856		0.000129632	0.00174728	-1.13062		0.000551609	0.00262524	-0.960157		0.393532	0.48257	0.170462
LCNEG_488.1524	0.0718765	0.235084	-0.681788		0.38878	0.512153	0.364124		0.00557566	0.0520884	-0.768303		0.255001	0.424006	-0.270149		0.0397421	0.0604217	1.04591		0.790037	0.849888	-0.0865159		0.188652	0.514179	0.411639		0.0255428	0.0743254	-1.13243		0.157972	0.186313	-0.634273		0.111333	0.166064	0.498155
LCNEG_550.1895	0.000506055	0.0115903	-1.67895		0.274985	0.395677	0.624365		0.092271	0.252737	-0.791869		0.220625	0.389246	-0.573949		0.000889564	0.0037185	2.30331		0.015098	0.0481158	0.887076		0.00388326	0.0377687	1.105		0.0144041	0.0505832	-1.41623		0.0315904	0.0527746	-1.19831		0.579548	0.664748	0.21792
LCNEG_356.11	0.0996807	0.290055	-0.493092		0.922997	0.939896	-0.0376071		0.00606892	0.053392	-0.601694		0.595004	0.699425	-0.11726		0.270692	0.325748	0.455484		0.618031	0.721714	-0.108602		0.117967	0.412593	0.375832		0.168637	0.297842	-0.564086		0.837254	0.854095	-0.0796529		0.0216974	0.0443953	0.484434
LCNEG_774.366	0.210572	0.42587	-0.752663		0.165522	0.270163	0.758168		0.0750555	0.22871	0.999406		0.710357	0.787674	-0.21574		0.000301691	0.00177025	1.51083		2.85609e-05	0.00487061	1.75207		0.200263	0.529733	0.536923		0.400097	0.552909	0.241238		0.0140814	0.0276251	-0.973908		0.00246027	0.00864749	-1.21515
LCNEG_386.1934	0.0832364	0.26383	-0.732165		0.278012	0.39716	0.396978		0.248661	0.442479	0.408402		0.209904	0.383652	-0.488268		0.000166549	0.00124473	1.12914		3.79129e-05	0.00487061	1.14057		0.366325	0.658019	0.243897		0.948186	0.965871	0.0114232		0.00129485	0.00466671	-0.885246		0.000433119	0.00298454	-0.89667
LCNEG_494.1055	0.00047288	0.0115774	-1.26105		0.0193796	0.0629962	0.938087		0.178834	0.370541	-0.480634		0.286404	0.446614	-0.362286		1.99599e-05	0.000267387	2.19914		0.0151802	0.0481158	0.780417		0.003742	0.03742	0.898765		0.000826803	0.00656839	-1.41872		0.00143772	0.00500382	-1.30037		0.712692	0.779028	0.118348
LCNEG_474.1378	0.000735936	0.0137504	-1.04863		0.746093	0.809979	-0.0791205		0.0522362	0.187311	-0.457298		0.0741971	0.229043	-0.492954		0.00165093	0.0057459	0.969506		0.0233819	0.0654805	0.591328		0.0582355	0.263323	0.555673		0.0743035	0.166948	-0.378177		0.103905	0.131737	-0.413833		0.892106	0.923316	-0.0356557
LCNEG_282.0376	0.0429735	0.161731	-0.561548		0.00805936	0.0369171	0.839577		0.697432	0.810436	-0.101376		0.847861	0.885266	-0.0487406		7.08038e-05	0.000652867	1.40112		0.0263813	0.0706819	0.460172		0.0108924	0.0781176	0.512807		0.00144813	0.00960911	-0.940952		0.00208488	0.00654983	-0.888317		0.805225	0.858423	0.0526353
LCNEG_524.1166	0.29974	0.523801	-0.440847		0.00394662	0.024156	0.887877		0.342428	0.529682	0.286737		0.876122	0.909425	-0.0446029		0.000227962	0.00146211	1.32872		0.0272814	0.0714753	0.727584		0.194108	0.522032	0.396244		0.00925546	0.0373944	-0.60114		8.62802e-05	0.000665858	-0.93248		0.192472	0.263305	-0.33134
LCNEG_288.0745	0.0107103	0.0783953	1.55442		0.682965	0.760039	0.290228		5.30614e-05	0.00156973	2.89442		0.00867578	0.0581114	1.54703		0.0595467	0.0861063	-1.26419		0.00311199	0.0214516	1.34		0.981664	0.990031	-0.00739364		0.00190424	0.0117836	2.60419		0.0616274	0.0871157	1.2568		0.00300117	0.00981948	-1.34739
LCNEG_532.2506	0.368909	0.583042	-0.355019		0.818509	0.859677	-0.12373		0.0145078	0.0887975	0.977621		0.346664	0.495235	-0.347184		0.649858	0.705504	0.231289		0.000296957	0.00916695	1.33264		0.979907	0.989664	0.00783549		0.0493241	0.124185	1.10135		0.643821	0.676203	-0.223454		0.000244895	0.00212043	-1.32481
LCNEG_504.1829	0.0348565	0.13982	-0.669047		0.744431	0.809412	-0.130513		0.85226	0.900134	0.045678		0.0844919	0.246869	-0.482518		0.183499	0.235079	0.538534		0.00318206	0.0217237	0.714725		0.444572	0.726906	0.186528		0.623762	0.732269	0.176191		0.35841	0.391177	-0.352005		0.03883	0.0716085	-0.528196
LCNEG_296.0898	0.0430523	0.161731	-0.575492		0.378185	0.50435	-0.373622		0.0138391	0.0861912	-4.38897		0.152896	0.336086	-0.420055		0.597747	0.652924	0.20187		0.0286095	0.0744057	-3.81348		0.495432	0.753135	0.155436		0.0235648	0.0699379	-4.01535		0.907109	0.91781	-0.0464334		0.0236776	0.0480318	3.96892
LCNEG_386.1206	0.803069	0.894485	-0.117691		0.136218	0.238262	1.02812		0.183755	0.374902	-0.471851		0.676925	0.771182	0.137227		0.0952856	0.131877	1.14581		0.224927	0.320143	-0.354161		0.341661	0.65778	0.254917		0.0396285	0.102687	-1.49997		0.168111	0.195991	-0.890893		0.0195516	0.0407086	0.609078
LCNEG_212.0687	0.229487	0.450099	-1.86776		0.00118295	0.0107678	1.5311		0.105437	0.266407	-2.07437		0.867577	0.903196	0.062867		0.0229701	0.0392037	3.39887		0.906419	0.929997	-0.206611		0.162657	0.483208	1.93063		0.00762957	0.0334382	-3.60548		0.000311741	0.00174309	-1.46824		0.0834679	0.134687	2.13724
LCNEG_254.0769	0.0721713	0.235084	-0.712027		0.0735148	0.151291	0.561808		0.778804	0.856113	-0.0791638		0.695366	0.776274	-0.110341		0.000340152	0.00194764	1.27383		0.0261521	0.0703333	0.632863		0.0332936	0.183244	0.601686		0.0136695	0.0491136	-0.640972		0.0104321	0.022176	-0.672149		0.861664	0.898358	-0.0311773
LCNEG_418.1619	0.109149	0.301541	0.450363		0.289161	0.407349	0.395516		0.000515118	0.00850543	1.04141		0.0266052	0.132399	0.449267		0.881081	0.906056	-0.0548472		0.0410806	0.0973798	0.591047		0.995772	0.997176	-0.00109643		0.118658	0.235146	0.645894		0.876053	0.888568	0.0537507		0.0281998	0.0556083	-0.592143
LCNEG_242.0783	0.972841	0.991574	-0.0709404		0.0824346	0.165803	2.5436		0.770019	0.852907	-0.522508		0.220938	0.389246	1.72119		0.0743457	0.105571	2.61454		0.800092	0.856509	-0.451568		0.202237	0.529845	1.79213		0.0193206	0.0603134	-3.06611		0.00863704	0.0190444	-0.822405		0.0644945	0.10851	2.2437
LCNEG_514.1317	0.000672445	0.0132621	-1.11118		0.448481	0.56558	0.268822		0.327827	0.514949	-0.289236		0.21596	0.386225	-0.411366		0.00111984	0.00439274	1.38		0.00785489	0.0332729	0.82194		0.0351247	0.186108	0.69981		0.0767513	0.169761	-0.558058		0.0505757	0.0764016	-0.680189		0.676385	0.748027	-0.12213
LCNEG_544.1425	0.143237	0.350685	-0.855282		0.0434896	0.10327	1.06365		0.968755	0.974586	0.0171742		0.561867	0.676145	-0.244219		0.000678096	0.0029719	1.91893		0.0358833	0.0884939	0.872457		0.112606	0.395793	0.611063		0.0180285	0.0582059	-1.04648		0.0052716	0.0125598	-1.30787		0.397094	0.486098	-0.261393
LCNEG_534.194	7.43399e-05	0.00229484	-1.39553		0.457882	0.575391	0.220012		0.054953	0.1922	-2.83091		0.0802149	0.241324	-0.448323		0.00016977	0.00124492	1.61554		0.310025	0.41768	-1.43538		0.000191402	0.0056623	0.947207		0.0407837	0.105296	-3.05092		0.0360179	0.0581198	-0.668336		0.105398	0.15888	2.38259
LCNEG_640.1979	0.00435386	0.046138	-1.05105		0.796131	0.846187	0.0808964		3.70864e-09	4.38855e-07	-2.03478		0.045528	0.17379	-3.79688		0.0110244	0.0221508	1.13195		0.0099019	0.0371068	-0.983723		0.140153	0.442037	-2.74582		4.56879e-05	0.000926812	-2.11567		0.0423165	0.0663238	-3.87777		0.325578	0.414266	-1.7621
LCNEG_638.184	0.029001	0.124792	-0.838636		0.390967	0.512153	0.179464		0.028879	0.143877	-0.574281		0.476873	0.61226	-0.181885		0.0016802	0.00581386	1.0181		0.385019	0.49793	0.264355		0.040417	0.206816	0.656751		0.00078941	0.00636911	-0.753745		0.0825732	0.110201	-0.361349		0.107269	0.161358	0.392396
LCNEG_187.1211	0.935234	0.972205	-0.00705953		0.0837905	0.166642	-0.200224		0.028978	0.143877	-0.134044		0.198083	0.373048	-0.0687764		0.114519	0.155987	-0.193164		0.118221	0.197036	-0.126984		0.411461	0.698893	-0.0617168		0.530035	0.658096	0.0661803		0.221035	0.250694	0.131447		0.302245	0.388757	0.0652672
LCNEG_432.1987	0.101254	0.293077	-0.467406		0.00994081	0.0419309	0.690011		0.236773	0.432483	0.286286		0.108584	0.277319	-0.428517		5.76782e-05	0.000585071	1.15742		0.00177436	0.016406	0.753692		0.870614	0.93657	0.0388885		0.0383305	0.100795	-0.403724		2.94585e-05	0.000298793	-1.11853		0.00254221	0.00876199	-0.714804
LCNEG_448.1361	0.983741	0.994951	-0.0117976		0.122546	0.218064	0.53642		0.00615025	0.053392	1.00921		0.195943	0.371769	0.416855		0.159076	0.208769	0.548218		0.0131395	0.0444239	1.02101		0.242979	0.565624	0.428652		0.039555	0.102687	0.472789		0.535793	0.57205	-0.119565		0.00780105	0.0200679	-0.592354
LCNEG_1006.2591	0.00101521	0.0171618	-1.27531		0.825788	0.864763	-0.136404		0.0270486	0.140727	-0.761354		0.21356	0.384117	-0.404819		0.0988339	0.136256	1.1389		0.137278	0.222528	0.513952		0.0140724	0.0951559	0.870487		0.322127	0.480483	-0.62495		0.65876	0.69087	-0.268415		0.260484	0.346337	0.356535
LCNEG_974.1658	0.0326585	0.136397	-0.562033		0.923965	0.939896	0.0200706		0.00323811	0.0348342	-0.509783		0.243622	0.411954	-0.178859		0.0417674	0.0630955	0.582104		0.819327	0.86804	0.0522504		0.0976911	0.359382	0.383174		0.0376457	0.0994078	-0.529853		0.382208	0.415381	-0.19893		0.0354203	0.0670624	0.330923
LCNEG_566.128	0.000828599	0.0147076	-0.816076		0.936825	0.947501	0.0147121		0.00304169	0.0333808	-0.731437		0.550404	0.669155	0.0886818		0.00246379	0.00756402	0.830788		0.751927	0.819816	0.0846388		0.00036743	0.00903456	0.904758		0.00557231	0.0261566	-0.746149		0.674924	0.706779	0.0739697		0.000636955	0.00356022	0.820119
LCNEG_492.0903	0.409938	0.61825	-0.398084		0.00282294	0.0187317	1.06346		0.797191	0.868107	0.0800652		0.693101	0.776274	0.118803		0.00022213	0.0014469	1.46155		0.1427	0.227168	0.478149		0.104685	0.375386	0.516887		0.000384864	0.00390362	-0.983398		0.000411627	0.00211779	-0.94466		0.874873	0.906802	0.0387382
LCNEG_174.0895	0.536146	0.719591	0.084756		0.0117298	0.0452616	-0.47113		0.494187	0.654526	-0.0678275		0.827025	0.867338	-0.0222505		0.00592359	0.0138556	-0.555886		0.226851	0.320845	-0.152583		0.400312	0.686949	-0.107007		0.0225601	0.0678714	0.403303		0.0140849	0.0276251	0.44888		0.576969	0.662861	0.0455769
LCNEG_552.1117	0.00251594	0.0329674	4.68375		6.1224e-15	1.44897e-12	9.54599		0.24049	0.434495	0.414957		0.120395	0.293409	1.54358		0.0025457	0.00775727	4.86224		0.00589445	0.0299348	-4.26879		0.0549459	0.255143	-3.14017		4.69656e-21	1.11152e-18	-9.13103		8.31359e-08	3.27925e-06	-8.00241		0.283892	0.371203	1.12862
LCNEG_830.1911	0.0981216	0.289072	-0.718059		0.0560317	0.122785	0.950313		0.943577	0.967118	-0.0259089		0.0374378	0.157764	-0.846496		0.00267414	0.00804508	1.66837		0.0265678	0.070914	0.69215		0.694432	0.849275	-0.128437		0.0394637	0.102687	-0.976221		0.00150311	0.00520589	-1.79681		0.0136487	0.0300017	-0.820587
LCNEG_1084.27	0.0880308	0.272289	-3.39179		0.0685864	0.143225	0.585911		0.682977	0.79887	-0.0927421		0.616545	0.715288	-0.148041		0.0506476	0.0747605	3.9777		0.0954245	0.168536	3.29905		0.101476	0.368637	3.24375		0.0311368	0.0870432	-0.678653		0.038222	0.0611208	-0.733952		0.843765	0.887516	-0.0552988
LCNEG_718.1751	0.0709276	0.235084	-0.837339		0.248582	0.371958	0.543687		0.0463201	0.175868	-2.97126		0.197986	0.373048	-1.23172		0.00704571	0.0154875	1.38103		0.140555	0.225269	-2.13392		0.671286	0.836767	-0.39438		0.0209282	0.0644633	-3.51494		0.0699445	0.0958698	-1.77541		0.321101	0.410039	1.73954
LCNEG_439.2094	0.154112	0.369661	0.534716		0.153386	0.255044	-0.377731		9.29636e-05	0.00227601	1.16134		0.360506	0.506851	0.219115		0.00676525	0.0151048	-0.912447		0.0454395	0.102419	0.626619		0.273622	0.597145	-0.315601		2.27459e-05	0.000489382	1.53907		0.0283892	0.0486869	0.596847		0.000482165	0.00308412	-0.94222
LCNEG_1054.2585	6.98689e-07	6.7838e-05	-1.15825		0.708633	0.784913	0.120202		0.00031694	0.00592177	-0.764878		0.0298384	0.142933	-0.568724		0.00333125	0.00931177	1.27845		0.052468	0.111534	0.393367		0.0295768	0.172127	0.589522		0.0212457	0.0644633	-0.88508		0.0680741	0.0942156	-0.688925		0.416735	0.504918	0.196155
LCNEG_688.1665	0.00160304	0.0226384	-1.02944		0.0573808	0.124854	0.439555		0.0402973	0.164303	-0.405205		0.0579308	0.197303	-0.41658		6.19029e-06	0.000125575	1.469		0.00280518	0.0203233	0.624237		0.00690105	0.0552908	0.612862		0.000712394	0.00602143	-0.844759		0.000751408	0.00331366	-0.856135		0.954166	0.965257	-0.0113759
LCNEG_410.0843	0.208647	0.42587	-0.468084		0.00043904	0.00668504	1.17954		0.810142	0.874165	-0.0636807		0.934927	0.955105	-0.0216891		2.2057e-05	0.000284736	1.64763		0.15517	0.238464	0.404403		0.119341	0.413421	0.446395		6.04782e-05	0.0010588	-1.24322		8.62065e-05	0.000665858	-1.20123		0.85404	0.893031	0.0419916
LCNEG_1690.3827	0.000572573	0.0119567	-1.44235		0.187675	0.296769	0.639389		0.24605	0.43931	-0.330817		0.0345503	0.151725	-0.864776		0.00117181	0.00444914	2.08174		0.000469787	0.00993911	1.11153		0.138681	0.439569	0.577574		0.0497353	0.124262	-0.970206		0.00906291	0.019799	-1.50416		0.095865	0.14853	-0.533959
LCNEG_882.1833	0.0126751	0.0814049	-0.396127		0.0456484	0.106348	-0.596526		0.00118078	0.0164383	-0.407457		0.0381753	0.157764	-0.260518		0.45899	0.521412	-0.200399		0.940938	0.95438	-0.0113301		0.394609	0.685017	0.135608		0.463399	0.603694	0.189069		0.214981	0.244218	0.336008		0.270626	0.356483	0.146938
LCNEG_584.1193	0.0015396	0.0223085	-8.02438		0.578527	0.668981	0.185313		0.0160063	0.0954999	-0.775769		0.0441049	0.170187	-2.84145		0.00174025	0.0058983	8.2097		0.00401415	0.0241579	7.24861		0.0418673	0.210821	5.18293		0.00780953	0.034017	-0.961082		0.0333497	0.0544329	-3.02676		0.128572	0.187445	-2.06568
LCNEG_564.1824	0.169288	0.384007	-1.90758		0.714664	0.787906	0.120705		0.0968429	0.260064	-1.64971		0.432231	0.579255	-0.257478		0.171821	0.221932	2.02828		0.877436	0.91041	0.257867		0.259505	0.581225	1.6501		0.0721601	0.16429	-1.77042		0.169623	0.197431	-0.378183		0.128463	0.187445	1.39223
LCNEG_658.2272	0.00183303	0.025028	-0.77197		0.82404	0.864207	0.0624587		0.029804	0.145937	-0.458575		0.265217	0.429731	-0.245272		0.0145231	0.0273512	0.834429		0.111064	0.188649	0.313394		0.0167313	0.111021	0.526698		0.0943552	0.200576	-0.521034		0.313907	0.346077	-0.307731		0.423621	0.511515	0.213303
LCNEG_676.2729	0.156807	0.3736	-1.90486		0.911742	0.932762	0.0251657		0.000550097	0.00867931	-0.756588		0.145009	0.326846	-1.37796		0.171919	0.221932	1.93002		0.401599	0.513757	1.14827		0.7433	0.880373	0.526894		0.00230535	0.0129905	-0.781754		0.138186	0.165172	-1.40313		0.503857	0.596231	-0.621373
LCNEG_582.1606	0.00780671	0.0683678	-7.38338		3.56772e-17	1.26654e-14	-14.9142		0.580445	0.714239	0.136579		0.119761	0.293209	-0.341977		0.00693772	0.0152975	-7.53081		0.0070135	0.0317089	7.51996		0.0101948	0.0753992	7.04141		1.21813e-23	4.32435e-21	15.0508		1.3141e-25	4.66505e-23	14.5722		0.0240654	0.0486793	-0.478557
LCNEG_888.1964	0.326499	0.553147	-0.313407		0.024669	0.0726134	0.82518		0.448949	0.61774	-0.17255		0.743008	0.809104	-0.0785482		0.00481579	0.0117904	1.13859		0.560163	0.663966	0.140857		0.357394	0.658019	0.234859		0.00889372	0.036816	-0.99773		0.014863	0.0287402	-0.903729		0.652609	0.725153	0.0940013
LCNEG_1394.3018	0.0699314	0.23456	-0.747567		0.00441144	0.0248581	1.19491		0.747822	0.844125	-0.0859527		0.915499	0.939313	0.0276046		0.00019355	0.00129781	1.94247		0.0663063	0.1303	0.661614		0.0321023	0.17947	0.775171		0.00264045	0.0143108	-1.28086		0.00466525	0.0113049	-1.1673		0.607516	0.687937	0.113557
LCNEG_224.0685	0.300264	0.523801	-0.256362		0.00121463	0.0107798	0.600443		0.716383	0.828257	0.0623949		0.707618	0.786242	0.0663324		0.000262323	0.00161956	0.856805		0.118139	0.197036	0.318757		0.120954	0.413421	0.322694		0.000757022	0.00624983	-0.538048		0.00116424	0.00435056	-0.534111		0.980851	0.985013	0.00393749
LCNEG_338.0636	0.206615	0.42587	-0.357104		0.00217919	0.0161169	0.606886		0.960206	0.974159	-0.00950682		0.990595	0.990595	0.00239504		0.000445434	0.00229172	0.96399		0.149401	0.232619	0.347597		0.151819	0.464618	0.359499		0.000627476	0.0055001	-0.616393		0.0016662	0.00562701	-0.604491		0.95438	0.965257	0.0119019
LCNEG_647.033	0.163524	0.379418	-0.449548		0.00851666	0.0380304	0.542828		0.820719	0.883317	-0.0475442		0.918834	0.941374	-0.0225813		0.00139604	0.00503142	0.992376		0.155978	0.238634	0.402004		0.144176	0.448968	0.426966		0.00374005	0.0187003	-0.590372		0.00818476	0.0182169	-0.565409		0.915369	0.940492	0.0249629
LCNEG_538.0965	0.233965	0.455109	-1.66654		0.00332324	0.0211259	0.694486		0.868233	0.911901	0.0390237		0.813123	0.862416	0.0563347		0.106602	0.146114	2.36102		0.231881	0.32601	1.70556		0.227605	0.555325	1.72287		0.00207387	0.0124503	-0.655462		0.00299711	0.00831231	-0.638151		0.942435	0.959281	0.017311
LCNEG_1396.3158	0.323323	0.550501	-0.322117		0.00297181	0.0195369	0.848228		0.755854	0.849139	0.0738437		0.670588	0.766695	0.11281		7.02259e-05	0.000652867	1.17034		0.0683897	0.132307	0.39596		0.0786952	0.312143	0.434926		0.00117452	0.00861295	-0.774385		0.00386151	0.00975226	-0.735419		0.848564	0.890627	0.0389661
LCNEG_860.2011	0.000523375	0.0116124	-0.96453		0.189903	0.298299	0.409104		7.51843e-05	0.00202718	-0.741273		0.0337993	0.150928	-0.487446		0.00138984	0.00503142	1.37363		0.30718	0.414635	0.223258		0.0782562	0.312143	0.477084		0.00468934	0.0224962	-1.15038		0.0167803	0.0316022	-0.896551		0.177858	0.247122	0.253826
LCNEG_566.1264	0.365291	0.583042	-0.383986		0.0196343	0.0633653	0.726104		0.824279	0.883317	-0.0680666		0.93406	0.955105	0.0247468		0.00204133	0.00670992	1.11009		0.337596	0.448024	0.315919		0.20919	0.537455	0.408732		0.00306995	0.0161457	-0.794171		0.00589986	0.0137793	-0.701358		0.719321	0.784513	0.0928134
LCNEG_582.1942	0.010068	0.0768634	-7.47408		9.11002e-18	6.46811e-15	-15.4138		0.87788	0.919314	-0.0343395		0.616558	0.715288	-0.101058		0.00693748	0.0152975	-7.93974		0.0100804	0.037205	7.43974		0.0105846	0.0766843	7.37302		1.46141e-24	1.0376e-21	15.3795		4.06696e-26	2.88754e-23	15.3128		0.712821	0.779028	-0.0667184
LCNEG_550.1314	0.0642771	0.222618	-0.871472		0.38559	0.511692	0.548238		0.133707	0.314948	-0.525407		0.483077	0.616879	-0.259441		0.0384244	0.058923	1.41971		0.137818	0.222894	0.346065		0.0316454	0.17947	0.612031		0.0907021	0.193971	-1.07364		0.185341	0.212245	-0.807679		0.177084	0.246528	0.265966
LCNEG_920.2292	0.18175	0.405793	-0.277037		0.0230981	0.0700839	0.474727		0.350697	0.54004	-0.164677		0.393154	0.542018	-0.142923		0.00169503	0.00581386	0.751764		0.549669	0.652617	0.112359		0.45662	0.726906	0.134114		0.00155629	0.0101373	-0.639405		0.0019315	0.0061773	-0.61765		0.872848	0.906802	0.0217547
LCNEG_688.1651	2.49524e-05	0.00093243	-1.74985		0.301273	0.421902	0.329813		0.0701183	0.225267	-1.87656		0.0202794	0.108793	-0.652714		1.94654e-05	0.000265778	2.07967		0.898198	0.922895	-0.1267		0.000369017	0.00903456	1.09714		0.0371895	0.0992653	-2.20637		0.00619116	0.0143651	-0.982526		0.214623	0.290252	1.22384
LCNEG_718.1743	0.00682215	0.0618745	-1.3082		0.235516	0.358219	0.495685		0.986321	0.987712	-0.00595717		0.332803	0.490228	-0.346811		0.000358258	0.00201875	1.80388		0.000583857	0.0101576	1.30224		0.00776308	0.0592665	0.961389		0.156633	0.285258	-0.501642		0.029344	0.0497211	-0.842496		0.285748	0.372944	-0.340854
LCNEG_338.0325	0.377358	0.590336	0.196649		0.25827	0.379652	-3.03535		0.506371	0.666023	-0.122841		0.631832	0.73062	-0.0970407		0.232397	0.28624	-3.232		0.0490096	0.108065	-0.31949		0.105269	0.375583	-0.29369		0.275352	0.432522	2.91251		0.271759	0.301954	2.93831		0.873683	0.906802	0.0258005
LCNEG_1068.2747	0.0611142	0.213749	-3.63943		0.389486	0.512153	0.346706		0.0485887	0.180618	-3.03581		0.0311391	0.145452	-3.79942		0.0404286	0.061334	3.98614		0.787386	0.848322	0.603618		0.946012	0.977683	-0.159986		0.0301882	0.0853928	-3.38252		0.0201946	0.0366705	-4.14612		0.75512	0.815829	-0.763603
LCNEG_844.2076	0.0190838	0.0999718	-0.663509		0.0584365	0.126109	0.649171		0.96728	0.974586	-0.00786652		0.718747	0.793639	-0.0727644		0.00216791	0.00696476	1.31268		0.0146891	0.0476222	0.655642		0.0294858	0.172127	0.590744		0.0559885	0.13521	-0.657037		0.04092	0.0645627	-0.721935		0.750437	0.813128	-0.0648979
LCNEG_982.2019	0.00985296	0.0768634	-7.87227		0.331008	0.45372	0.362537		0.08096	0.237527	-2.45628		0.152774	0.336086	-2.0417		0.00636549	0.0144856	8.23481		0.0672815	0.131236	5.41599		0.0515967	0.244927	5.83058		0.0461819	0.117104	-2.81882		0.0929161	0.121269	-2.40424		0.835049	0.879651	0.414582
LCNEG_688.2676	0.338273	0.561484	-0.132553		0.0148415	0.0532195	0.587475		0.23579	0.432483	-1.04364		0.7804	0.83813	0.0474405		0.00336612	0.00937234	0.720028		0.296903	0.401899	-0.911084		0.247496	0.565698	0.179994		0.0714075	0.164075	-1.63111		0.0131825	0.0263649	-0.540034		0.194957	0.266191	1.09108
LCNEG_720.1898	0.0207442	0.102427	-0.735543		0.702534	0.779374	0.133352		0.0421052	0.168315	-0.642961		0.418873	0.567557	-0.229568		0.0218511	0.0377388	0.868895		0.750854	0.819816	0.0925815		0.0725657	0.297813	0.505975		0.0275041	0.0790604	-0.776313		0.236205	0.265356	-0.36292		0.125658	0.184715	0.413393
LCNEG_314.0424	0.457299	0.656909	0.383385		0.286778	0.404796	0.654291		0.515879	0.669605	-0.288809		0.0386554	0.157764	0.956571		0.611848	0.6673	0.270906		0.0530845	0.111736	-0.672195		0.0905145	0.341837	0.573186		0.107809	0.220589	-0.9431		0.575649	0.607297	0.30228		0.000619136	0.00354505	1.24538
LCNEG_564.2571	0.0974209	0.288203	-1.42317		0.783759	0.836795	0.180418		2.55868e-05	0.000956138	-3.08839		0.000507382	0.00721962	-2.52403		0.0283543	0.0460676	1.60358		0.0087304	0.0348773	-1.66522		0.101765	0.368637	-1.10086		0.000126631	0.00174728	-3.26881		0.00041801	0.00213516	-2.70445		0.298163	0.384902	0.564361
LCNEG_696.2414	0.0418932	0.159915	-0.639318		0.3905	0.512153	-0.187773		0.0106944	0.0730095	-0.744048		0.213699	0.384117	-0.296007		0.0523809	0.0769988	0.451544		0.70522	0.797303	-0.10473		0.155843	0.466873	0.343311		0.0272225	0.0785691	-0.556274		0.56976	0.601979	-0.108234		0.101098	0.154365	0.448041
LCNEG_670.1533	0.00370053	0.0430718	-1.12351		0.722247	0.791351	0.169241		0.00361427	0.0377372	-1.07875		0.206484	0.383491	-0.45085		0.0179819	0.0322402	1.29276		0.875999	0.91041	0.0447628		0.032704	0.181405	0.672664		0.0212093	0.0644633	-1.24799		0.202548	0.231204	-0.620091		0.0385187	0.071354	0.627902
LCNEG_712.2367	0.0382844	0.149135	-0.530157		0.270802	0.392386	-0.262653		0.035018	0.155205	-0.488267		0.269658	0.434134	-0.225724		0.248611	0.302768	0.267504		0.844824	0.88934	0.0418908		0.123106	0.414242	0.304433		0.350255	0.50855	-0.225614		0.866489	0.880125	0.0369286		0.235078	0.314916	0.262542
LCNEG_522.3387	0.0201188	0.102031	-0.894573		0.00120428	0.0107798	0.95118		0.172009	0.361183	0.305681		0.907016	0.934661	-0.0315249		9.25698e-06	0.000160304	1.84575		0.000389206	0.00993911	1.20025		0.011251	0.0798824	0.863048		0.00799265	0.0343926	-0.645499		0.00109886	0.00421723	-0.982705		0.171532	0.23974	-0.337206
LCNEG_798.4395	0.246057	0.468366	1.59813		0.546555	0.641588	0.906923		0.6788	0.796456	0.671208		0.00206336	0.0200683	5.69271		0.490363	0.552523	-0.69121		0.431413	0.541171	-0.926925		0.00194251	0.0258351	4.09458		0.832634	0.879717	-0.235715		0.000400827	0.00207728	4.78579		0.000168618	0.00160381	5.02151
LCNEG_316.0578	0.134528	0.339026	0.730236		0.0040081	0.0242939	1.31471		0.428847	0.600155	0.242569		0.0598671	0.198496	0.649115		0.177084	0.227771	0.584476		0.175258	0.259777	-0.487667		0.82851	0.920479	-0.0811208		0.00911206	0.0371814	-1.07214		0.0811775	0.108542	-0.665597		0.126758	0.185865	0.406546
LCNEG_1192.5133	0.00521465	0.051183	-4.77229		1.10864e-06	0.000196783	-7.40858		2.08634e-06	0.00015409	-7.20569		0.00503513	0.0415691	-3.89122		0.0562271	0.0821424	-2.63629		0.0722242	0.137478	-2.4334		0.575469	0.801429	0.881065		0.580923	0.699076	0.202891		0.00236893	0.00709678	3.51736		0.003142	0.0101401	3.31447
LCNEG_924.2676	0.0429381	0.161731	-0.753203		0.0423038	0.102511	-1.5654		0.0976548	0.260064	-1.78188		0.289401	0.448635	-0.432138		0.223271	0.278598	-0.812197		0.315579	0.424359	-1.02867		0.323844	0.653209	0.321066		0.851156	0.892645	-0.216478		0.116743	0.143901	1.13326		0.22934	0.30781	1.34974
LCNEG_954.4528	0.880101	0.941072	0.0300591		0.281082	0.399936	0.267335		0.494945	0.654526	0.123351		0.0899555	0.254554	0.324722		0.283703	0.339106	0.237276		0.490251	0.599102	0.0932919		0.0460878	0.228827	0.294662		0.519493	0.650512	-0.143984		0.799175	0.82115	0.0573861		0.215937	0.291475	0.20137
LCNEG_954.4513	0.889129	0.949296	0.027646		0.283437	0.401677	0.263762		0.512025	0.669249	0.117833		0.093734	0.25795	0.318631		0.282461	0.338191	0.236116		0.504478	0.612132	0.0901868		0.0479798	0.233326	0.290985		0.510514	0.644777	-0.145929		0.806044	0.825817	0.0548694		0.213446	0.289211	0.200799
LCNEG_2879.319	0.186623	0.411499	0.452567		0.547191	0.641588	0.223826		0.0925516	0.252737	0.536824		0.00412081	0.0363398	0.93085		0.548901	0.610845	-0.228741		0.793505	0.851041	0.0842569		0.128673	0.422954	0.478283		0.370247	0.526805	0.312998		0.0538513	0.0798213	0.707024		0.155003	0.220989	0.394026
LCNEG_794.4448	0.0386491	0.149135	0.647452		0.867968	0.899645	-0.0592753		0.0238429	0.129225	0.627145		0.0635055	0.204949	0.499754		0.0692518	0.0993308	-0.706727		0.938666	0.953438	-0.0203069		0.572579	0.801429	-0.147698		0.0644206	0.151659	0.68642		0.118146	0.144877	0.559029		0.63185	0.70871	-0.127391
LCNEG_2835.3337	0.0197204	0.10146	0.937707		0.0638713	0.134976	1.0801		0.00684947	0.0542101	1.24664		0.0011018	0.0137242	1.58615		0.756168	0.801313	0.142391		0.322892	0.432278	0.308938		0.0517451	0.244927	0.648439		0.741423	0.823804	0.166546		0.332791	0.364632	0.506048		0.400272	0.489144	0.339502
LCNEG_1880.8909	0.458911	0.656909	0.161138		0.397627	0.517793	0.247169		0.078124	0.23226	0.353307		0.0110532	0.0699377	0.552339		0.745741	0.791444	0.0860307		0.225904	0.320143	0.192169		0.0266325	0.160247	0.391201		0.69925	0.788044	0.106138		0.292049	0.32248	0.30517		0.297471	0.384902	0.199032
LCNEG_972.456	0.000813949	0.0147076	0.70438		0.45916	0.575978	0.233369		8.50678e-05	0.00215708	0.780976		3.68703e-05	0.0055101	0.878988		0.144285	0.190768	-0.471011		0.537083	0.644136	0.0765963		0.222245	0.549804	0.174608		0.101325	0.213043	0.547608		0.0637671	0.0891925	0.645619		0.566516	0.653138	0.0980116
LCNEG_948.4354	0.0245889	0.113698	0.490449		0.755557	0.818736	0.0925595		0.00042778	0.0074079	0.650406		0.841564	0.879986	-0.175601		0.198518	0.249907	-0.397889		0.279203	0.380488	0.159958		0.450619	0.726906	-0.66605		0.0868327	0.188536	0.557847		0.767608	0.793307	-0.26816		0.367978	0.458358	-0.826007
LCNEG_363.0046	0.158346	0.375024	-0.170787		0.377377	0.50435	-0.105947		0.170219	0.359339	-0.139012		0.0322281	0.146679	-0.232284		0.561663	0.623095	0.0648399		0.724129	0.807114	0.0317751		0.516166	0.763629	-0.0614972		0.752103	0.826614	-0.0330647		0.256676	0.286092	-0.126337		0.316458	0.405569	-0.0932723
LCNEG_678.3953	0.0924067	0.279211	0.629119		0.183894	0.293017	-3.39686		0.456685	0.62355	-0.67195		0.00174246	0.0176735	1.24836		0.126649	0.169982	-4.02598		0.149024	0.232619	-1.30107		0.0390886	0.204066	0.619244		0.286941	0.442887	2.72491		0.0881101	0.116063	4.64523		0.0381532	0.0710991	1.92031
LCNEG_310.1777	0.0750131	0.242088	-0.177603		0.385843	0.511692	-0.115217		0.271538	0.467941	-0.102124		0.340261	0.49458	-0.0790489		0.651801	0.706533	0.0623858		0.467271	0.575976	0.0754792		0.304738	0.626178	0.0985544		0.921606	0.951076	0.0130934		0.776242	0.801064	0.0361686		0.81134	0.861092	0.0230752
LCNEG_312.2293	0.59415	0.762833	0.186796		0.279585	0.398606	0.347869		0.0252342	0.133704	0.506151		0.00135553	0.0148065	0.96172		0.645535	0.701883	0.161072		0.237968	0.333249	0.319355		0.0201226	0.127563	0.774924		0.577166	0.697305	0.158283		0.078994	0.106627	0.613852		0.099986	0.153134	0.455569
LCNEG_412.3117	0.230363	0.450572	-0.159472		0.263424	0.386427	-0.182361		0.23695	0.432483	-0.118599		0.536765	0.655944	-0.0611337		0.886172	0.90791	-0.0228887		0.695616	0.792757	0.0408726		0.349137	0.65778	0.0983383		0.678384	0.773119	0.0637613		0.437034	0.473009	0.121227		0.558749	0.648221	0.0574657
LCNEG_310.2135	0.10385	0.295827	-0.342499		0.0555614	0.122132	0.570777		0.197241	0.392325	0.291296		0.0565461	0.196803	-0.503438		0.0047881	0.0117904	0.913276		0.00332899	0.0222979	0.633795		0.496239	0.753135	-0.160939		0.2922	0.449052	-0.279481		0.00190019	0.00617152	-1.07421		0.0121943	0.0273121	-0.794734
LCNEG_486.3327	0.0573671	0.204677	0.581539		0.000722523	0.0083171	-1.28792		0.60984	0.73653	-0.18242		0.00598463	0.0456891	0.937594		1.80092e-05	0.000255731	-1.86946		0.0408272	0.0973798	-0.763959		0.258871	0.581225	0.356055		0.00127388	0.00905079	1.1055		1.37255e-07	4.87256e-06	2.22551		0.000830089	0.00424002	1.12001
LCNEG_363.005	0.111231	0.304918	-0.193837		0.235395	0.358219	-0.196601		0.122284	0.298355	-0.149532		0.286491	0.446614	-0.0987866		0.9866	0.987991	-0.00276361		0.680119	0.778846	0.0443053		0.368194	0.658483	0.0950506		0.768207	0.839034	0.0470689		0.540391	0.576093	0.0978142		0.61158	0.691436	0.0507453
LCNEG_312.2294	0.0989837	0.290055	-0.521434		0.00723017	0.0344525	-0.757069		0.039503	0.164018	-0.590865		0.00819144	0.0564652	-0.753401		0.16837	0.218543	-0.235634		0.730077	0.811196	-0.0694303		0.205137	0.535469	-0.231967		0.395757	0.551567	0.166204		0.98305	0.984437	0.00366707		0.506218	0.597927	-0.162537
LCNEG_806.3703	0.0208353	0.102427	0.715417		0.537706	0.637297	0.218205		0.591247	0.722824	0.165966		0.0122664	0.0757315	0.860238		0.110814	0.151303	-0.497213		0.0250571	0.0684252	-0.549452		0.560105	0.793762	0.144821		0.858496	0.899015	-0.0522389		0.0520718	0.0776842	0.642033		0.0197402	0.0408617	0.694272
LCNEG_764.4304	0.0384705	0.149135	0.718697		0.953076	0.958476	0.0233181		0.00224643	0.0279819	0.923987		0.555668	0.671855	-0.775805		0.0972427	0.134324	-0.695379		0.420762	0.529682	0.205291		0.261433	0.582358	-1.4945		0.0376155	0.0994078	0.900669		0.550243	0.583753	-0.799123		0.199123	0.270837	-1.69979
LCNEG_808.3861	0.0227359	0.108605	2.77316		0.223898	0.343343	1.64454		0.135629	0.315727	2.00873		0.039137	0.157764	2.90937		0.0341785	0.0534444	-1.12862		0.0516616	0.110822	-0.764425		0.714242	0.860207	0.136218		0.408313	0.554307	0.364192		0.0148963	0.0287402	1.26483		0.00626273	0.0171021	0.900643
LCNEG_780.3919	0.0364503	0.144579	2.58326		0.518159	0.623547	0.802263		0.51372	0.669249	0.944383		0.0601081	0.198496	2.46685		0.00064038	0.00290688	-1.781		0.0664347	0.1303	-1.63888		0.707476	0.856579	-0.116404		0.870757	0.908729	0.14212		0.000974901	0.00388865	1.66459		0.0863517	0.137775	1.52247
LCNEG_276.2084	0.208614	0.42587	-0.275687		0.0246775	0.0726134	0.556279		0.0976391	0.260064	0.35788		0.0862435	0.250379	-0.377706		0.00209878	0.00683549	0.831966		0.0052222	0.0280891	0.633567		0.63274	0.827357	-0.102018		0.358869	0.51788	-0.198399		0.000604019	0.00280842	-0.933984		0.00570318	0.0159419	-0.735585
LCNEG_362.2061	0.140738	0.34877	-0.336053		0.0995153	0.18685	0.43999		0.150154	0.335116	0.287991		0.0296288	0.142933	-0.465382		0.0105429	0.0214297	0.776044		0.00663199	0.0316607	0.624045		0.556708	0.790526	-0.129328		0.532753	0.65898	-0.151999		0.00339739	0.00906823	-0.905372		0.00245853	0.00864749	-0.753373
LCNEG_294.2193	0.260452	0.485872	-0.277572		0.0353999	0.0924768	0.564489		0.0470565	0.176819	0.453361		0.077787	0.238055	-0.406942		0.00476764	0.0117904	0.842061		0.00401498	0.0241579	0.730933		0.583978	0.804695	-0.12937		0.630566	0.736351	-0.111128		0.00102362	0.00402407	-0.971431		0.00187746	0.00720539	-0.860303
LCNEG_377.1408	0.277479	0.500025	-0.274998		0.0377291	0.0951074	0.626209		0.0505508	0.183118	0.513441		0.0993303	0.26613	-0.442392		0.00448458	0.011291	0.901208		0.00292211	0.0208442	0.788439		0.506487	0.758663	-0.167394		0.656805	0.757032	-0.112768		0.00102585	0.00402407	-1.0686		0.00216714	0.00791895	-0.955833
LCNEG_790.3602	0.00305675	0.0367846	-0.836229		0.804721	0.852764	0.073698		0.526279	0.680616	-0.158017		0.0584681	0.197303	-0.478334		0.00588873	0.0138444	0.909927		0.00145275	0.0153948	0.678212		0.0616126	0.265526	0.357895		0.395465	0.551567	-0.231715		0.057599	0.0838018	-0.552033		0.18206	0.251484	-0.320318
LCNEG_676.3665	0.000447099	0.0113371	-1.28548		0.931068	0.944525	0.0262182		0.548717	0.695123	-0.154117		0.00685693	0.0507127	-0.719939		0.00142483	0.00510925	1.3117		0.000814509	0.0117207	1.13136		0.0599413	0.265526	0.56554		0.548652	0.670224	-0.180335		0.0245608	0.0429511	-0.746157		0.0619835	0.104782	-0.565822
LCNEG_234.1618	0.0489788	0.18112	-0.149051		0.369394	0.495784	-0.0915043		0.0793375	0.233733	-0.125421		0.139056	0.318483	-0.100407		0.577399	0.634602	0.0575463		0.748974	0.819816	0.0236296		0.495255	0.753135	0.0486432		0.73169	0.816824	-0.0339167		0.926582	0.934479	-0.00890314		0.704439	0.774587	0.0250136
LCNEG_830.3471	0.228955	0.450099	1.70019		0.239325	0.361533	1.63985		0.176197	0.36688	1.89707		0.161176	0.34248	1.97107		0.834867	0.870419	-0.0603381		0.439729	0.548108	0.196886		0.287656	0.607845	0.270884		0.362532	0.522105	0.257224		0.244566	0.273742	0.331222		0.787645	0.843482	0.0739987
LCNEG_292.2033	0.415941	0.621723	-0.206692		0.00817777	0.0372193	0.902284		0.390052	0.571004	0.237004		0.690931	0.776204	-0.111214		0.000505234	0.00240749	1.10898		0.00748792	0.0328174	0.443696		0.568387	0.800704	0.0954779		0.0105589	0.0403463	-0.66528		0.000725166	0.00327941	-1.0135		0.080307	0.130775	-0.348218
LCNEG_632.3915	0.0616398	0.214531	0.569667		0.225665	0.345307	-0.429221		0.729255	0.830877	-0.103706		0.0584607	0.197303	0.620394		0.00414568	0.0108214	-0.998888		0.00673961	0.0316607	-0.673373		0.836186	0.921882	0.0507272		0.232018	0.381188	0.325515		0.00247626	0.00735626	1.04961		0.00406851	0.0122921	0.7241
LCNEG_700.3783	0.104501	0.295827	0.458511		0.144777	0.247095	-0.520603		0.143209	0.322789	-1.74698		0.110864	0.28112	0.506338		0.00431693	0.0110252	-0.979114		0.0660817	0.1303	-2.20549		0.835948	0.921882	0.0478269		0.29353	0.450122	-1.22638		0.0027253	0.00783385	1.02694		0.0561875	0.096742	2.25332
LCNEG_786.3787	0.0318875	0.134763	0.673914		0.847035	0.881811	0.0721776		0.402746	0.583667	0.22967		0.0183051	0.102336	0.817722		0.115077	0.156224	-0.601736		0.0877466	0.158929	-0.444244		0.643871	0.827357	0.143808		0.623975	0.732269	0.157492		0.0596194	0.0853423	0.745544		0.0377699	0.0705701	0.588052
LCNEG_664.4174	0.0248984	0.114051	1.07959		0.00849339	0.0380304	-1.10271		0.374111	0.559197	0.396831		0.000186257	0.0055101	1.78056		3.58154e-06	8.27363e-05	-2.1823		0.0975042	0.170915	-0.682758		0.0510907	0.244927	0.700973		0.000163064	0.00192959	1.49954		5.75323e-10	1.0212e-07	2.88327		0.00291385	0.00962247	1.38373
LCNEG_654.3882	0.028255	0.123834	0.992573		0.00998073	0.0419309	-1.0013		0.341974	0.529682	0.393149		0.000223581	0.00566669	1.64864		2.93794e-06	8.02285e-05	-1.99388		0.106776	0.182696	-0.599424		0.0466598	0.230059	0.656064		0.000105415	0.00162705	1.39445		2.93224e-10	6.93964e-08	2.64994		0.00318577	0.0101934	1.25549
LCNEG_703.4284	0.0272643	0.120234	1.10969		0.0224761	0.0687846	-0.923532		0.236952	0.432483	0.515969		0.000202192	0.0055214	1.78581		8.10174e-06	0.000147493	-2.03322		0.133306	0.218081	-0.593721		0.0653841	0.27798	0.676123		0.000121976	0.00173205	1.4395		1.51775e-09	2.15521e-07	2.70934		0.00498695	0.014335	1.26984
LCNEG_778.3947	0.00881832	0.0719656	0.927869		0.0827886	0.165919	-0.525746		0.172452	0.361183	0.466911		4.8362e-05	0.0055101	1.55925		6.21964e-05	0.000613326	-1.45361		0.162916	0.245584	-0.460958		0.0474346	0.232266	0.631384		0.00131581	0.00905079	0.992657		4.29577e-08	2.24951e-06	2.085		0.00583331	0.0161783	1.09234
LCNEG_724.3867	0.0707546	0.235084	-0.420647		0.437307	0.55247	0.25752		0.256183	0.448142	-0.288288		0.889345	0.921243	0.0353155		0.0405524	0.0613907	0.678167		0.501307	0.610512	0.132359		0.0307525	0.176083	0.455963		0.0810597	0.178181	-0.545808		0.445123	0.480178	-0.222204		0.163541	0.230385	0.323603
LCNEG_528.2917	0.0195245	0.101185	-0.677445		0.0141138	0.0519211	0.919733		0.719864	0.828257	-0.0799476		0.105503	0.272997	-0.382788		0.000434708	0.00228624	1.59718		0.0102359	0.0373735	0.597497		0.193768	0.522032	0.294657		0.00831791	0.0352525	-0.999681		0.00184774	0.00607358	-1.30252		0.142083	0.204623	-0.30284
LCNEG_514.3133	0.205367	0.42587	0.307403		0.000111995	0.00355759	1.03543		0.130198	0.311248	0.432283		0.963558	0.972775	0.0113904		5.76831e-05	0.000585071	0.728032		0.596613	0.699002	0.12488		0.142382	0.445335	-0.296012		0.0152092	0.0519161	-0.603152		2.1366e-05	0.000237029	-1.02404		0.167875	0.235242	-0.420892
LCNEG_599.329	0.184685	0.4095	0.310877		0.000104789	0.00354287	1.07903		0.0867387	0.245356	0.523964		0.786811	0.840053	0.070995		2.6831e-05	0.000340179	0.768152		0.403754	0.51466	0.213087		0.258893	0.581225	-0.239882		0.0324637	0.0889931	-0.555064		4.2796e-05	0.00041061	-1.00803		0.172427	0.240518	-0.452969
LCNEG_628.3055	0.627902	0.790444	0.110136		0.000157696	0.00402027	0.878099		0.197268	0.392325	0.342995		0.694528	0.776274	-0.0907636		0.000119921	0.000935645	0.767964		0.351295	0.464468	0.23286		0.352396	0.65778	-0.200899		0.0204883	0.0635227	-0.535104		1.64261e-05	0.000204605	-0.968863		0.13877	0.200258	-0.433759
LCNEG_278.2242	0.02091	0.102427	-0.405203		0.0715143	0.148465	0.316421		0.368873	0.554872	0.18267		0.0106271	0.0681345	-0.516632		0.000187104	0.00129781	0.721623		0.00401396	0.0241579	0.587872		0.520111	0.763629	-0.111429		0.368761	0.526396	-0.133751		1.02154e-06	2.78958e-05	-0.833053		0.00431379	0.012815	-0.699302
LCNEG_674.2951	0.191795	0.415105	-0.299211		0.0174606	0.0591671	0.608712		0.21969	0.421223	0.364881		0.0951283	0.258778	-0.48686		1.33481e-05	0.000215389	0.907923		0.0085688	0.0345673	0.664091		0.40573	0.690878	-0.18765		0.250054	0.402581	-0.243832		1.29438e-05	0.000173399	-1.09557		0.0114394	0.026456	-0.851741
LCNEG_628.3059	0.0120987	0.0802437	-0.626988		0.0497976	0.111887	0.372718		0.736188	0.834973	0.0791303		0.0111309	0.0699377	-0.58951		4.29733e-05	0.000462288	0.999706		0.00534209	0.0283051	0.706119		0.864076	0.936457	0.0374781		0.135163	0.258667	-0.293587		9.34737e-06	0.000135441	-0.962228		0.0246702	0.04962	-0.668641
LCNEG_599.3289	0.0252279	0.11482	-0.539746		0.0325826	0.0882963	0.463126		0.223514	0.422729	0.314502		0.0577865	0.197303	-0.468513		0.000138414	0.00105671	1.00287		0.00213541	0.0176295	0.854248		0.763154	0.888261	0.0712322		0.441996	0.586035	-0.148624		1.25959e-05	0.000171982	-0.931639		0.0113312	0.0262913	-0.783016
LCNEG_514.3132	0.0118036	0.0799237	-0.676783		0.0252651	0.0732173	0.444163		0.456676	0.62355	0.171692		0.00765303	0.0534658	-0.667663		3.82292e-05	0.000424105	1.12095		0.00137935	0.0148385	0.848475		0.969975	0.988658	0.00911969		0.125014	0.244518	-0.272471		2.80774e-06	6.0409e-05	-1.11183		0.00662369	0.0178137	-0.839355
LCNEG_472.3542	0.420054	0.623331	0.275015		0.0003158	0.00570821	-1.45593		0.205846	0.401514	-0.496356		0.010652	0.0681345	0.919123		0.000100981	0.000843486	-1.73095		0.0634423	0.126528	-0.771371		0.0772687	0.31087	0.644108		0.00749384	0.0330474	0.959577		5.21081e-08	2.46645e-06	2.37506		0.00033786	0.00257936	1.41548
LCNEG_540.3409	0.429484	0.633957	0.239168		0.000404105	0.00652078	-1.39701		0.199083	0.393729	-0.452956		0.0106516	0.0681345	0.849147		0.000117875	0.0009299	-1.63618		0.061283	0.123726	-0.692124		0.0668116	0.280688	0.60998		0.00698121	0.031174	0.944059		6.39355e-07	1.89143e-05	2.24616		0.000437173	0.00298454	1.3021
LCNEG_528.2593	0.0353256	0.140906	-0.57674		0.0968857	0.183927	0.742309		0.484876	0.645895	-0.159799		0.592971	0.699425	-0.108977		0.0111507	0.0221708	1.31905		0.0864915	0.157056	0.416941		0.0370041	0.194614	0.467763		0.0523489	0.128608	-0.902108		0.0617172	0.0871157	-0.851286		0.796438	0.850332	0.050822
LCNEG_578.2751	0.502937	0.689354	-0.164065		0.0211739	0.0668155	0.72645		0.0286048	0.143877	0.501742		0.68804	0.77541	-0.0955804		0.00744474	0.0161644	0.890515		0.00503826	0.0279466	0.665807		0.774274	0.892426	0.0684842		0.41915	0.56368	-0.224708		0.0127099	0.0256365	-0.822031		0.0328768	0.0633944	-0.597322
LCNEG_646.2617	0.11456	0.310448	3.61118		0.0575033	0.124854	4.43001		0.067383	0.22149	4.23031		0.101561	0.269331	3.72799		0.0131656	0.0257028	0.818835		0.00518131	0.0280819	0.619126		0.603177	0.807604	0.116813		0.471713	0.611161	-0.199708		0.0294125	0.0497211	-0.702022		0.0521332	0.091394	-0.502314
LCNEG_540.2593	0.238307	0.457292	-0.39949		0.516633	0.622968	0.279868		0.0061869	0.053392	-0.89104		0.463878	0.601009	-0.202981		0.142253	0.188784	0.679358		0.130572	0.215095	-0.49155		0.505176	0.758298	0.196508		0.0180356	0.0582059	-1.17091		0.244826	0.273742	-0.48285		0.0103883	0.0249179	0.688058
LCNEG_470.338	0.225776	0.446561	0.462021		0.010598	0.0427534	-1.00205		0.388046	0.56924	-0.303312		0.00428031	0.0370612	1.01248		0.00113692	0.00441099	-1.46407		0.0504874	0.109903	-0.765334		0.124614	0.417339	0.550459		0.0421172	0.108345	0.69874		1.37081e-05	0.0001738	2.01453		0.00010997	0.00135223	1.31579
LCNEG_654.3813	0.0133969	0.0825708	-0.79023		0.0459342	0.106579	0.884453		0.245797	0.43931	-0.300133		0.97793	0.982695	-0.00704757		0.00208106	0.00680899	1.67468		0.0182067	0.0562032	0.490096		0.00044651	0.00960673	0.783182		0.0119281	0.0443401	-1.18459		0.0386766	0.0614485	-0.8915		0.196512	0.2678	0.293086
LCNEG_432.2267	0.951515	0.98337	0.0152512		0.0239621	0.0714835	0.855623		0.500785	0.660888	0.14461		0.288478	0.448182	0.217375		0.0267697	0.0443042	0.840372		0.566283	0.668986	0.129359		0.349533	0.65778	0.202124		0.0498362	0.124262	-0.711013		0.0696419	0.0957799	-0.638248		0.750428	0.813128	0.0727649
LCNEG_530.3077	0.0160295	0.0906732	-0.447426		0.0658559	0.138747	0.619857		0.564138	0.702699	0.111204		0.74105	0.809104	-0.0595478		0.00645226	0.0146361	1.06728		0.00376973	0.0236042	0.558629		0.0251917	0.152872	0.387878		0.115366	0.231637	-0.508654		0.0451379	0.0699736	-0.679405		0.32224	0.410754	-0.170751
LCNEG_298.25	0.0725117	0.235084	0.543032		0.63856	0.720791	0.190803		0.0730157	0.227301	0.431073		0.00299618	0.0276271	0.801332		0.370171	0.430855	-0.352229		0.538338	0.644553	-0.111959		0.1808	0.507382	0.258301		0.512338	0.644964	0.24027		0.130556	0.157644	0.61053		0.00987369	0.0240079	0.37026
LCNEG_654.3817	0.00667946	0.0615898	-0.911066		0.627066	0.711209	0.156435		0.0364556	0.155925	-0.557679		0.0153595	0.0924173	-0.671804		0.00420799	0.0108643	1.0675		0.153089	0.235777	0.353387		0.335793	0.657095	0.239261		0.0232947	0.0697858	-0.714114		0.0119391	0.0242888	-0.828239		0.588447	0.672781	-0.114125
LCNEG_700.3867	0.00627359	0.0586085	-0.958024		0.625713	0.71081	0.160776		0.0333708	0.153774	-0.58736		0.0170317	0.09752	-0.660635		0.00389678	0.0103622	1.1188		0.160928	0.243105	0.370665		0.246255	0.565698	0.297389		0.0210661	0.0644633	-0.748136		0.0138408	0.0274607	-0.821411		0.713195	0.779028	-0.0732757
LCNEG_296.2345	0.187827	0.411597	0.299818		0.800513	0.849573	-0.0708506		0.595551	0.725286	0.0798252		0.00132924	0.0147463	0.503311		0.228128	0.283166	-0.370669		0.221497	0.316424	-0.219993		0.235263	0.561047	0.203492		0.591587	0.708308	0.150676		0.0690735	0.0952276	0.574161		0.0115744	0.0264958	0.423485
LCNEG_876.4707	0.088341	0.272289	-0.33919		0.5168	0.622968	-0.122604		0.38657	0.56924	0.173768		0.082861	0.245131	-0.364619		0.241592	0.295742	0.216586		0.0116607	0.0409855	0.512959		0.897399	0.953822	-0.0254289		0.157339	0.285705	0.296373		0.254555	0.284173	-0.242015		0.0243691	0.0491535	-0.538388
LCNEG_468.3228	0.211136	0.42587	0.396792		0.00436793	0.0248222	-1.03074		0.316477	0.500443	-0.3564		0.00860605	0.0581114	0.902356		0.000179275	0.00128571	-1.42753		0.0325571	0.0828515	-0.753192		0.0995828	0.364452	0.505565		0.0320773	0.0886184	0.674342		8.98444e-07	2.55158e-05	1.9331		0.000175356	0.00163819	1.25876
LCNEG_986.5773	0.130627	0.334593	-0.353146		0.352151	0.474435	0.205083		0.330659	0.518252	0.209397		0.274347	0.438709	-0.250937		0.0170535	0.0310462	0.558229		0.00977742	0.0369254	0.562542		0.640885	0.827357	0.102209		0.983802	0.98519	0.00431323		0.0562757	0.0822135	-0.45602		0.0450467	0.0811756	-0.460333
LCNEG_726.4033	0.13101	0.334593	-2.04293		0.401252	0.51987	0.292479		0.519969	0.673682	-0.59416		0.148122	0.331756	-1.29981		0.091023	0.12647	2.33541		0.352751	0.465526	1.44877		0.625392	0.824071	0.743118		0.351189	0.508866	-0.886639		0.087179	0.115265	-1.59229		0.586909	0.672105	-0.70565
LCNEG_968.5659	0.802209	0.894485	-0.0806617		0.896031	0.918015	-0.048554		0.0102726	0.0730095	0.81028		0.249444	0.417701	-0.333249		0.930884	0.941789	0.0321077		0.0050842	0.0279828	0.890942		0.376901	0.672361	-0.252587		0.0331741	0.0902438	0.858834		0.422474	0.457949	-0.284695		0.000134368	0.0014239	-1.14353
LCNEG_904.4984	0.0607755	0.213617	-0.488206		0.716734	0.788964	0.0729948		0.533679	0.68768	0.130831		0.0525686	0.186618	-0.486368		0.00793908	0.0171066	0.561201		0.003662	0.0232829	0.619037		0.993653	0.99716	0.00183724		0.751402	0.826614	0.057836		0.0173804	0.0325596	-0.559363		0.0143166	0.0310026	-0.617199
LCNEG_684.4066	0.135678	0.340392	-0.311592		0.474471	0.593089	-0.176813		0.104443	0.264836	0.38769		0.315938	0.476471	-0.227358		0.539757	0.602559	0.134779		0.00171134	0.016406	0.699282		0.663732	0.836562	0.0842335		0.0343942	0.0924996	0.564503		0.831833	0.849786	-0.050545		0.0147392	0.0316157	-0.615048
LCNEG_902.4862	0.0589435	0.208208	-0.483583		0.886073	0.911756	0.0312389		0.392552	0.573481	-0.785211		0.0516985	0.185556	-0.533052		0.0167211	0.0307223	0.514822		0.738896	0.817467	-0.301629		0.839571	0.924178	-0.0494687		0.371635	0.527722	-0.81645		0.0293113	0.0497211	-0.564291		0.770795	0.826684	0.25216
LCNEG_532.3234	0.19504	0.415852	-1.72368		0.0540985	0.119657	0.684707		0.53759	0.690215	0.134134		0.316753	0.476471	-0.887081		0.0815508	0.114429	2.40839		0.163684	0.245699	1.85781		0.583143	0.804695	0.836599		0.104578	0.215574	-0.550573		0.0919257	0.120419	-1.57179		0.249988	0.333631	-1.02122
LCNEG_714.417	0.19643	0.416314	-0.332639		0.628358	0.711537	-0.0992278		0.0730453	0.227301	0.396042		0.0374232	0.157764	-0.474923		0.267322	0.322239	0.233411		0.00211179	0.0176295	0.728681		0.52086	0.763629	-0.142284		0.0244761	0.07181	0.49527		0.0849638	0.112967	-0.375695		0.00133924	0.00571753	-0.870965
LCNEG_928.4963	0.161275	0.377906	-0.349944		0.567098	0.657907	0.124875		0.480915	0.643031	-0.616558		0.171413	0.348719	-1.1854		0.0276974	0.0452072	0.474819		0.7579	0.822797	-0.266613		0.326151	0.655997	-0.835459		0.396196	0.551567	-0.741432		0.131309	0.158285	-1.31028		0.637444	0.711612	-0.568846
LCNEG_782.4431	0.41284	0.619696	-0.281365		0.417134	0.533631	0.234995		0.312777	0.496804	0.269575		0.0838759	0.246082	-0.533491		0.0542509	0.0794188	0.51636		0.0188173	0.0566113	0.55094		0.342418	0.65778	-0.252126		0.881847	0.916707	0.0345801		0.0105792	0.0223549	-0.768486		0.00795704	0.0203219	-0.803066
LCNEG_434.2423	0.989267	0.995953	0.00296135		0.100004	0.18685	0.554716		0.226989	0.425229	0.230539		0.0517465	0.185556	0.346659		0.108003	0.14775	0.551755		0.277916	0.379462	0.227578		0.0841845	0.324842	0.343697		0.314676	0.475622	-0.324177		0.499362	0.53617	-0.208057		0.592572	0.676409	0.11612
LCNEG_742.449	0.193333	0.415105	-0.426372		0.535505	0.636865	0.173318		0.120056	0.293931	0.383238		0.0475922	0.177845	-0.529684		0.0394495	0.0602347	0.59969		0.0012933	0.0145753	0.80961		0.671588	0.836767	-0.103312		0.408267	0.554307	0.20992		0.0181698	0.033771	-0.703002		0.00118968	0.00544952	-0.912922
LCNEG_740.4328	0.313365	0.540022	-0.381747		0.617587	0.703831	0.142749		0.149647	0.335116	0.394853		0.0633296	0.204949	-0.616188		0.0698436	0.0999778	0.524496		0.00555362	0.0289932	0.776601		0.453629	0.726906	-0.234441		0.284794	0.441493	0.252104		0.0157942	0.0302262	-0.758937		0.00493621	0.0143049	-1.01104
LCNEG_378.149	0.0187877	0.0999718	-0.406261		0.0377751	0.0951074	0.555074		0.886179	0.925275	-0.0229786		0.0494634	0.181587	-0.400321		0.00247162	0.00756402	0.961335		0.0343688	0.0856205	0.383282		0.977095	0.989664	0.00594008		0.0330231	0.0901786	-0.578052		0.00263688	0.00767287	-0.955395		0.118117	0.174351	-0.377342
LCNEG_278.2246	0.0449677	0.168037	-0.406429		0.00479607	0.0266032	0.75358		0.828777	0.88486	0.0378011		0.030591	0.143838	-0.474848		0.000220877	0.0014469	1.16001		0.0189856	0.0566376	0.44423		0.749247	0.880737	-0.0684189		0.0059443	0.0274055	-0.715779		0.000114006	0.000801431	-1.22843		0.044316	0.0800619	-0.512649
LCNEG_426.1541	0.0123191	0.0802437	-0.369108		0.0236566	0.0708699	0.496839		0.839864	0.892588	-0.0259333		0.0393298	0.157764	-0.336712		0.00115387	0.00444781	0.865947		0.0189083	0.0566376	0.343175		0.844621	0.926864	0.0323968		0.0193683	0.0603134	-0.522772		0.00140945	0.00495399	-0.833551		0.116775	0.17273	-0.310778
LCNEG_864.4878	0.0243081	0.113544	-0.988858		0.337139	0.459441	-0.433227		0.892924	0.928222	0.0450246		0.0920847	0.257402	-1.57099		0.226319	0.281412	0.555631		0.00472093	0.0268149	1.03388		0.51972	0.763629	-0.582129		0.277249	0.43454	0.478252		0.230543	0.260232	-1.13776		0.0871916	0.138803	-1.61601
LCNEG_1012.5568	0.0376776	0.147796	-0.518488		0.663048	0.745238	0.100316		0.824844	0.883317	0.0469289		0.0198773	0.108561	-0.734378		0.0163342	0.0302012	0.618803		0.0111814	0.0395789	0.565417		0.469665	0.73791	-0.21589		0.814667	0.867345	-0.0533867		0.0123816	0.0251169	-0.834693		0.0118014	0.0266	-0.781307
LCNEG_766.4487	0.41931	0.623331	-0.275546		0.403315	0.521591	0.237303		0.137609	0.316141	0.394648		0.1046	0.272997	-0.480562		0.0657185	0.0944537	0.512849		0.00837068	0.0340149	0.670194		0.447936	0.726906	-0.205016		0.530228	0.658096	0.157345		0.0183371	0.0339931	-0.717865		0.00503461	0.0143557	-0.87521
LCNEG_456.3589	0.911914	0.958689	0.0263953		0.00603988	0.0305234	-0.840026		0.00243536	0.0288185	-0.85268		0.0302894	0.14337	0.590922		0.0137794	0.0265131	-0.866421		0.0101135	0.037205	-0.879076		0.0870839	0.334214	0.564527		0.963085	0.971293	-0.012655		7.93049e-05	0.000654727	1.43095		5.1663e-05	0.00101891	1.4436
LCNEG_524.3463	0.907024	0.958273	0.027277		0.00994314	0.0419309	-0.791276		0.00213986	0.0273995	-0.829651		0.0287427	0.139776	0.5813		0.0184785	0.0329641	-0.818553		0.00915439	0.0355373	-0.856928		0.0834812	0.323889	0.554023		0.889274	0.923077	-0.0383752		0.000176069	0.00113645	1.37258		4.87928e-05	0.000989796	1.41095
LCNEG_850.5069	0.141473	0.34877	-0.445136		0.482027	0.597767	0.189339		0.306677	0.49062	0.267017		0.0384472	0.157764	-0.613658		0.0226186	0.0386969	0.634475		0.00577927	0.0299348	0.712153		0.531345	0.773064	-0.168522		0.760705	0.833488	0.0776778		0.00965912	0.0208449	-0.802997		0.00709018	0.0187138	-0.880675
LCNEG_1070.5061	0.337172	0.561484	-0.21429		0.720156	0.790845	0.0853894		0.316239	0.500443	0.232965		0.140372	0.320464	-0.347852		0.265342	0.321051	0.29968		0.0901261	0.16159	0.447255		0.605019	0.807604	-0.133562		0.57547	0.697305	0.147575		0.114451	0.142312	-0.433241		0.0284061	0.0557136	-0.580817
LCNEG_952.5725	0.333426	0.559651	-0.229262		0.712057	0.786956	0.092869		0.298049	0.486694	0.263174		0.152475	0.336086	-0.382639		0.256818	0.311828	0.322131		0.0845225	0.155067	0.492436		0.595659	0.807604	-0.153377		0.543288	0.667361	0.170305		0.113428	0.141784	-0.475508		0.0309349	0.0600104	-0.645813
LCNEG_1066.5634	0.286348	0.512953	-0.243725		0.981703	0.983088	0.00552457		0.385245	0.56924	0.207465		0.135207	0.313456	-0.373085		0.366251	0.427695	0.249249		0.102315	0.177614	0.45119		0.639518	0.827357	-0.12936		0.459739	0.600633	0.201941		0.18389	0.210924	-0.37861		0.0389752	0.07169	-0.580551
LCNEG_1037.5873	0.351332	0.570685	-0.216683		0.933559	0.945545	0.0213052		0.335434	0.522277	0.231222		0.170661	0.348719	-0.343735		0.396529	0.457782	0.237989		0.0950244	0.168248	0.447906		0.637425	0.827357	-0.127052		0.452209	0.595186	0.209917		0.21035	0.239341	-0.36504		0.0336602	0.0644172	-0.574958
LCNEG_1112.5586	0.452293	0.656909	-0.19427		0.376222	0.503996	-2.7953		0.133253	0.314948	0.393499		0.170142	0.348719	-0.411664		0.408046	0.46955	-2.60103		0.0503265	0.109903	0.587769		0.501146	0.755443	-0.217394		0.318285	0.475752	3.1888		0.445686	0.480178	2.38364		0.00937615	0.0232509	-0.805162
LCNEG_996.5597	0.222676	0.444102	-0.262442		0.559053	0.652841	0.133283		0.720933	0.828257	0.0812849		0.11534	0.284346	-0.405325		0.102294	0.140481	0.395725		0.141466	0.226219	0.343727		0.573722	0.801429	-0.142883		0.834768	0.880661	-0.0519978		0.0587495	0.0847808	-0.538607		0.0676828	0.112805	-0.48661
LCNEG_656.2152	0.198449	0.418098	-0.245498		0.163756	0.268515	0.517644		0.792369	0.867047	0.0567185		0.774326	0.835519	-0.0551653		0.0531078	0.077906	0.763141		0.132463	0.217202	0.302216		0.27088	0.597145	0.190332		0.213845	0.355574	-0.460925		0.124658	0.152074	-0.572809		0.613799	0.692841	-0.111884
LCNEG_1018.4909	0.349347	0.570333	-0.229276		0.839888	0.876942	-0.0513745		0.293556	0.485839	0.252816		0.0525594	0.186618	-0.480939		0.527899	0.591181	0.177902		0.0790276	0.147269	0.482093		0.350776	0.65778	-0.251663		0.270277	0.427386	0.304191		0.128679	0.156039	-0.429565		0.0112805	0.0262595	-0.733756
LCNEG_908.4568	0.488	0.680707	-0.186673		0.321119	0.446174	0.26245		0.179529	0.370541	0.37889		0.153576	0.33654	-0.418648		0.0824347	0.115214	0.449123		0.0386316	0.0932939	0.565562		0.399927	0.686949	-0.231976		0.654204	0.75526	0.11644		0.019342	0.0353938	-0.681098		0.0116583	0.0264958	-0.797538
LCNEG_790.5221	0.504195	0.689747	-0.200702		0.539459	0.637297	0.188506		0.19666	0.392325	0.4024		0.111671	0.281157	-0.505236		0.220116	0.275145	0.389208		0.0603275	0.122523	0.603102		0.335951	0.657095	-0.304534		0.494034	0.633149	0.213894		0.0389117	0.0616681	-0.693742		0.0109016	0.0257148	-0.907636
LCNEG_875.537	0.495451	0.685711	-0.205321		0.563348	0.6557	0.178045		0.180201	0.370848	0.421167		0.115168	0.284346	-0.495247		0.228715	0.283398	0.383367		0.0531924	0.111736	0.626489		0.354945	0.657992	-0.289925		0.445999	0.589682	0.243122		0.0449484	0.0698323	-0.673292		0.0108136	0.0256528	-0.916414
LCNEG_904.5156	0.500857	0.68783	-0.213012		0.499116	0.612762	0.21882		0.19634	0.392325	0.427419		0.112283	0.281698	-0.544245		0.196285	0.247976	0.431833		0.0596693	0.122443	0.640432		0.33099	0.656436	-0.331232		0.522266	0.652832	0.208599		0.0325942	0.0539437	-0.763065		0.0105063	0.0251161	-0.971664
LCNEG_951.5069	0.49901	0.687136	-0.221203		0.480179	0.597071	0.237412		0.186605	0.379625	0.449741		0.12067	0.293409	-0.545223		0.183759	0.235079	0.458616		0.0538113	0.112292	0.670944		0.350436	0.65778	-0.324019		0.524539	0.654521	0.212328		0.0321654	0.0536091	-0.782635		0.0100347	0.0243162	-0.994963
LCNEG_972.5001	0.352956	0.57084	-0.218165		0.950929	0.957673	0.0156153		0.281191	0.475347	0.262693		0.0873464	0.251894	-0.430427		0.375088	0.435189	0.233781		0.0602489	0.122523	0.480858		0.401072	0.686949	-0.212262		0.345381	0.502501	0.247077		0.103278	0.13141	-0.446042		0.0158856	0.0338703	-0.69312
LCNEG_542.1457	0.291929	0.517115	-0.22185		0.0279466	0.0784272	-0.553574		0.0271544	0.140727	-0.427686		0.508768	0.637082	-0.129618		0.142703	0.189029	-0.331724		0.230469	0.325314	-0.205835		0.61273	0.813155	0.0922322		0.558023	0.678419	0.125888		0.0760036	0.103179	0.423956		0.167982	0.235242	0.298068
LCNEG_834.5116	0.406844	0.61722	-0.241156		0.360364	0.48458	0.250828		0.285089	0.480791	0.313887		0.0879016	0.251894	-0.526928		0.0566689	0.0824486	0.491984		0.0415671	0.0980037	0.555043		0.300475	0.621976	-0.285772		0.814815	0.867345	0.0630591		0.0109015	0.0227648	-0.777756		0.012802	0.0284043	-0.840815
LCNEG_977.5968	0.0686663	0.232158	-0.42755		0.265548	0.38794	0.383163		0.245986	0.43931	0.337867		0.0932514	0.25795	-0.500093		0.0291855	0.0470948	0.810714		0.0112047	0.0395789	0.765418		0.799909	0.905798	-0.0725423		0.890907	0.923422	-0.0452961		0.018982	0.0350057	-0.883256		0.00777977	0.0200679	-0.83796
LCNEG_1091.5735	0.0566191	0.203393	-0.434072		0.291317	0.409575	0.372936		0.203944	0.399952	0.36524		0.0785461	0.238324	-0.524819		0.0339329	0.0534198	0.807008		0.00705603	0.0317089	0.799312		0.748706	0.880737	-0.0907469		0.981734	0.984507	-0.0076955		0.0207787	0.0371609	-0.897754		0.00550761	0.0154561	-0.890059
LCNEG_1090.5684	0.0528548	0.192446	-0.451506		0.265503	0.38794	0.403439		0.220104	0.421223	0.374892		0.0823301	0.244579	-0.547166		0.0272158	0.0447297	0.854945		0.00766443	0.0332729	0.826399		0.745217	0.880373	-0.0956593		0.933708	0.955235	-0.0285465		0.0163561	0.0310172	-0.950605		0.00624406	0.0171021	-0.922058
LCNEG_842.3995	0.0227918	0.108605	-0.553685		0.621496	0.707151	0.143707		0.216832	0.419485	0.283219		0.0326811	0.147794	-0.585462		0.0337245	0.0532098	0.697392		0.000990366	0.0123361	0.836904		0.904413	0.955556	-0.0317773		0.629714	0.736351	0.139512		0.0347126	0.0562692	-0.72917		0.00386054	0.0117639	-0.868682
LCNEG_682.4177	0.0171216	0.0935105	-0.639407		0.738658	0.804367	0.105031		0.29933	0.486694	0.258716		0.026387	0.132399	-0.644646		0.0347424	0.0539762	0.744438		0.0010477	0.0127778	0.898123		0.984891	0.990489	-0.0052388		0.619232	0.732256	0.153685		0.0386866	0.0614485	-0.749677		0.00379135	0.0116794	-0.903362
LCNEG_1054.514	0.27102	0.493396	-0.177837		0.494981	0.610133	0.147479		0.764117	0.852548	-0.0533546		0.218353	0.387104	-0.281112		0.149897	0.19782	0.325316		0.477669	0.587773	0.124483		0.643007	0.827357	-0.103275		0.402632	0.552909	-0.200833		0.128787	0.156039	-0.428591		0.385226	0.476499	-0.227758
LCNEG_1089.5806	0.160131	0.376466	-0.20046		0.732562	0.798954	0.0691477		0.663739	0.784118	-0.0720781		0.258775	0.424319	-0.997231		0.184596	0.235725	0.269607		0.400534	0.513757	0.128382		0.362483	0.658019	-0.796771		0.5076	0.642519	-0.141226		0.232563	0.262094	-1.06638		0.297253	0.384902	-0.925152
LCNEG_1082.508	0.276619	0.499744	-0.187683		0.516391	0.622968	0.152187		0.807799	0.873377	-0.0437417		0.212583	0.384057	-0.280828		0.163472	0.213355	0.33987		0.413534	0.522761	0.143941		0.669819	0.836767	-0.0931451		0.436133	0.583154	-0.195928		0.135136	0.162347	-0.433015		0.344113	0.433962	-0.237086
LCNEG_1021.5951	0.355215	0.571956	-0.199309		0.27586	0.395677	0.321188		0.948387	0.967464	0.0145514		0.193869	0.371029	-0.365533		0.0909004	0.12647	0.520497		0.331025	0.440127	0.21386		0.541694	0.780127	-0.166224		0.324236	0.481709	-0.306636		0.0593307	0.0852729	-0.686721		0.22276	0.300113	-0.380085
LCNEG_1097.5643	0.31819	0.545688	-0.181245		0.334724	0.457027	0.234636		0.863998	0.90935	-0.0335304		0.175798	0.352912	-0.354717		0.101743	0.139996	0.41588		0.44003	0.548108	0.147714		0.495047	0.753135	-0.173473		0.309085	0.469915	-0.268166		0.0663668	0.0920321	-0.589353		0.267778	0.353387	-0.321187
LCNEG_1050.5701	0.287783	0.513382	-0.200609		0.399585	0.518657	0.212314		0.864523	0.90935	-0.0339808		0.199087	0.373946	-0.331085		0.117238	0.158273	0.412923		0.393082	0.506512	0.166628		0.601952	0.807604	-0.130476		0.363996	0.523152	-0.246295		0.0913287	0.119858	-0.543399		0.297844	0.384902	-0.297104
LCNEG_1164.5437	0.181508	0.405793	-0.207058		0.766065	0.8241	0.0581068		0.553072	0.697439	-0.094681		0.208547	0.383652	-0.268613		0.195841	0.247856	0.265164		0.479539	0.589053	0.112377		0.768972	0.890378	-0.0615556		0.47836	0.616398	-0.152788		0.205878	0.234628	-0.32672		0.468901	0.558933	-0.173932
LCNEG_826.4047	0.359479	0.577443	-0.166727		0.258085	0.379652	0.296632		0.0860297	0.245356	0.438022		0.300145	0.459274	-0.251802		0.0890402	0.124201	0.463359		0.0208077	0.0612584	0.604749		0.724723	0.867713	-0.0850749		0.603526	0.718966	0.14139		0.0528397	0.0786503	-0.548434		0.00942326	0.0232509	-0.689824
LCNEG_666.4226	0.335694	0.561484	-0.183783		0.218773	0.336209	0.342347		0.0992549	0.261974	0.428073		0.210739	0.383652	-0.324919		0.0787231	0.11112	0.52613		0.0278329	0.072652	0.611857		0.599724	0.807604	-0.141135		0.764951	0.836849	0.0857266		0.0332425	0.0544329	-0.667265		0.00683388	0.0181725	-0.752992
LCNEG_620.4272	0.0261227	0.117403	-0.591351		0.0835762	0.166642	0.60052		0.661119	0.783983	-0.099677		0.226811	0.395665	-0.294786		0.00356032	0.00964818	1.19187		0.0399261	0.0960933	0.491674		0.226961	0.555325	0.296566		0.0439723	0.112303	-0.700197		0.0160926	0.030632	-0.895306		0.367632	0.458358	-0.195109
LCNEG_1118.6014	0.134656	0.339026	-2.71322		0.118801	0.21222	0.656378		0.0302024	0.146875	0.740205		0.275208	0.439096	-0.351704		0.0792856	0.111692	3.3696		0.0717961	0.137478	3.45342		0.200701	0.529733	2.36151		0.826495	0.875838	0.0838271		0.0207712	0.0371609	-1.00808		0.0012691	0.00554656	-1.09191
LCNEG_892.4625	0.435313	0.638578	-0.188681		0.157394	0.260475	0.317877		0.675547	0.796456	0.0948085		0.222221	0.390166	-0.314987		0.0209375	0.0364354	0.506558		0.173138	0.25771	0.283489		0.59326	0.807604	-0.126306		0.317825	0.475752	-0.223069		0.0180032	0.0336375	-0.632864		0.153358	0.219083	-0.409796
LCNEG_859.5435	0.721558	0.848757	-0.113509		0.0894117	0.174402	0.489803		0.357923	0.544166	0.269504		0.243931	0.411954	-0.382157		0.023119	0.0393632	0.603313		0.142309	0.227054	0.383013		0.363582	0.658019	-0.268647		0.419187	0.56368	-0.220299		0.00887388	0.0194459	-0.87196		0.0694969	0.114751	-0.651661
LCNEG_774.5269	0.77503	0.878911	-0.0870809		0.092029	0.177235	0.47235		0.373643	0.559197	0.253222		0.233739	0.401827	-0.374697		0.0283282	0.0460676	0.559431		0.174929	0.259777	0.340303		0.306943	0.626597	-0.287616		0.411068	0.55592	-0.219128		0.00839214	0.018562	-0.847047		0.0697216	0.114855	-0.627919
LCNEG_837.5211	0.897813	0.955693	-0.0373879		0.0921122	0.177235	0.454633		0.338882	0.526491	0.265836		0.325433	0.484397	-0.300923		0.0377082	0.0583286	0.492021		0.206941	0.298028	0.303224		0.331529	0.656436	-0.263535		0.452718	0.595186	-0.188797		0.0125521	0.0253903	-0.755556		0.0825583	0.133827	-0.566759
LCNEG_935.513	0.703206	0.837059	-0.108865		0.0989576	0.18685	0.434164		0.402813	0.583667	0.225511		0.242716	0.411954	-0.362199		0.0240488	0.0405107	0.54303		0.160401	0.242825	0.334376		0.365088	0.658019	-0.253334		0.406149	0.55361	-0.208654		0.0111152	0.0229561	-0.796364		0.0828345	0.133969	-0.58771
LCNEG_888.519	0.655869	0.802874	-0.124623		0.130135	0.229841	0.393428		0.388031	0.56924	0.222749		0.30009	0.459274	-0.29437		0.0341183	0.0534444	0.518051		0.136142	0.221699	0.347373		0.509738	0.760323	-0.169747		0.48993	0.629024	-0.170679		0.0186089	0.034407	-0.687798		0.0963673	0.14853	-0.517119
LCNEG_833.5093	0.644451	0.79993	-0.132047		0.060671	0.130063	0.486053		0.147196	0.330726	0.386424		0.217059	0.387104	-1.02586		0.0154016	0.0287012	0.6181		0.0423243	0.0980037	0.518471		0.277304	0.597145	-0.893809		0.692353	0.785257	-0.0996287		0.0745083	0.101343	-1.51191		0.108401	0.162716	-1.41228
LCNEG_1010.6149	0.104581	0.295827	-0.371947		0.0778687	0.15887	0.560036		0.422178	0.597873	-0.659434		0.330344	0.488335	-0.794653		0.010564	0.0214297	0.931982		0.727316	0.809396	-0.287488		0.605134	0.807604	-0.422707		0.151575	0.280256	-1.21947		0.109873	0.138315	-1.35469		0.906606	0.93465	-0.135219
LCNEG_622.443	0.298387	0.523801	-0.225903		0.1495	0.251647	0.446143		0.679792	0.796456	-0.0870796		0.824076	0.866806	0.0526721		0.0305991	0.0489309	0.672046		0.372206	0.485784	0.138823		0.148943	0.457791	0.278575		0.0699539	0.161783	-0.533223		0.182377	0.209866	-0.393471		0.506975	0.597927	0.139752
LCNEG_986.6155	0.557225	0.736198	-0.200025		0.147806	0.250495	0.4858		0.386287	0.56924	0.239902		0.234908	0.401992	-0.353569		0.0591111	0.0856507	0.685824		0.147064	0.23152	0.439927		0.625597	0.824071	-0.153544		0.430093	0.576162	-0.245898		0.0200838	0.0365629	-0.839368		0.0604782	0.102726	-0.593471
LCNEG_1100.5917	0.557319	0.736198	-0.18588		0.216962	0.33415	0.380826		0.472344	0.638901	0.185374		0.227604	0.396075	-0.339637		0.0929779	0.128934	0.566706		0.195555	0.285459	0.371253		0.610251	0.811383	-0.153757		0.50768	0.642519	-0.195452		0.0332939	0.0544329	-0.720463		0.08557	0.136835	-0.52501
LCNEG_1054.5999	0.340196	0.563028	-0.254965		0.18674	0.29595	0.40133		0.475126	0.638901	0.156229		0.161593	0.34248	-0.358937		0.0490545	0.0730162	0.656295		0.0907594	0.162315	0.411194		0.698097	0.850169	-0.103972		0.405386	0.55361	-0.245101		0.0288763	0.0494028	-0.760267		0.0639736	0.107889	-0.515166
LCNEG_1028.5867	0.120235	0.317349	-0.418765		0.0677904	0.14198	0.59665		0.718358	0.828257	0.0983633		0.129865	0.306327	-0.46788		0.00426643	0.0109752	1.01541		0.0442031	0.100269	0.517128		0.861085	0.936249	-0.0491149		0.115865	0.23173	-0.498286		0.00462662	0.0112537	-1.06453		0.082481	0.133827	-0.566243
LCNEG_999.609	0.163228	0.379418	-0.383415		0.0543576	0.119857	0.659902		0.642512	0.770887	0.132391		0.135537	0.313456	-0.469718		0.00443781	0.0112238	1.04332		0.0488299	0.108065	0.515806		0.757517	0.886057	-0.0863027		0.109271	0.222774	-0.527512		0.00360773	0.00937601	-1.12962		0.0718542	0.117821	-0.602108
LCNEG_914.5951	0.167105	0.380272	-0.381893		0.0428893	0.103033	0.688332		0.579659	0.714239	0.161141		0.130675	0.307215	-0.490352		0.00303733	0.00889278	1.07023		0.0422755	0.0980037	0.543034		0.70729	0.856579	-0.108459		0.102512	0.214702	-0.527191		0.0023309	0.0070125	-1.17868		0.0567182	0.0968026	-0.651493
LCNEG_977.588	0.163076	0.379418	-0.343024		0.0638758	0.134976	0.533907		0.609971	0.73653	0.120516		0.125944	0.301079	-0.404366		0.00662783	0.0148916	0.87693		0.0641765	0.127634	0.463539		0.816905	0.917726	-0.0613423		0.151041	0.279998	-0.413391		0.00551463	0.0129649	-0.938273		0.0786854	0.128725	-0.524882
LCNEG_1067.596	0.0825822	0.26293	-0.389792		0.0894119	0.174402	0.504704		0.691231	0.806119	0.0976483		0.146745	0.329712	-0.398648		0.00593255	0.0138556	0.894496		0.0378066	0.091927	0.48744		0.971923	0.988658	-0.00885636		0.161201	0.291228	-0.407056		0.00785084	0.0178086	-0.903352		0.0923648	0.145086	-0.496296
LCNEG_1096.5703	0.370355	0.583042	-0.223473		0.087172	0.171922	0.484707		0.515828	0.669605	0.149717		0.324208	0.484397	-0.263614		0.0131772	0.0257028	0.70818		0.0719018	0.137478	0.37319		0.867818	0.93657	-0.0401411		0.18365	0.317255	-0.33499		0.0140193	0.0276251	-0.748321		0.114685	0.170213	-0.413331
LCNEG_1032.5284	0.130439	0.334593	-0.339164		0.101794	0.188704	0.471558		0.768455	0.852548	0.069643		0.141466	0.321926	-0.400197		0.00809185	0.0172529	0.810721		0.0549931	0.113834	0.408807		0.799883	0.905798	-0.0610335		0.146721	0.275586	-0.401915		0.0080649	0.0180243	-0.871755		0.0943217	0.147508	-0.46984
LCNEG_1142.5597	0.106633	0.299399	-0.381931		0.138849	0.24153	0.437054		0.791462	0.867047	0.0638992		0.142884	0.324113	-0.406207		0.0103212	0.0210575	0.818985		0.049997	0.109561	0.44583		0.923501	0.969527	-0.0242761		0.196252	0.332551	-0.373155		0.0129851	0.0260435	-0.843261		0.104377	0.157677	-0.470106
LCNEG_1075.5798	0.127574	0.330575	-0.394436		0.0584091	0.126109	0.595848		0.653939	0.777716	0.124149		0.128825	0.305906	-0.475605		0.00313289	0.00889818	0.990284		0.0408057	0.0973798	0.518585		0.770476	0.890378	-0.0811687		0.118762	0.235146	-0.471698		0.00319403	0.00865558	-1.07145		0.068577	0.113761	-0.599754
LCNEG_1256.5374	0.0868303	0.270625	-0.310436		0.467541	0.585457	0.159898		0.763866	0.852548	-0.055699		0.180905	0.356784	-0.299429		0.0433133	0.0651535	0.470334		0.147012	0.23152	0.254737		0.958105	0.984538	0.0110066		0.333052	0.492639	-0.215597		0.0777182	0.105105	-0.459327		0.293281	0.381373	-0.24373
LCNEG_1088.5875	0.383967	0.592645	-0.25272		0.087881	0.172363	0.521267		0.223868	0.422729	0.314928		0.164791	0.345138	-1.23208		0.0207633	0.0363102	0.773986		0.0427737	0.0985907	0.567647		0.266873	0.590281	-0.979356		0.497632	0.635465	-0.206339		0.0567946	0.0828011	-1.75334		0.0964402	0.14853	-1.547
LCNEG_974.6114	0.352056	0.570685	-0.28237		0.0720399	0.149121	0.606837		0.127791	0.307564	0.46104		0.17997	0.35593	-1.20752		0.0137274	0.0265131	0.889206		0.0183298	0.0563383	0.74341		0.299931	0.621976	-0.925148		0.646667	0.751892	-0.145796		0.0514073	0.0772139	-1.81435		0.0566473	0.0968026	-1.66856
LCNEG_792.5365	0.194963	0.415852	-0.310628		0.178992	0.287918	0.427645		0.642768	0.770887	-0.102763		0.204082	0.380311	-1.11308		0.0314989	0.0500319	0.738273		0.325379	0.434247	0.207865		0.353256	0.65778	-0.802456		0.103696	0.215124	-0.530408		0.0911342	0.119825	-1.54073		0.265382	0.350877	-1.01032
LCNEG_866.4458	0.216886	0.436229	-0.378411		0.138114	0.240936	0.535936		0.420303	0.597873	-0.239739		0.183955	0.359802	-1.1137		0.0110442	0.0221508	0.914347		0.49542	0.604379	0.138672		0.359221	0.658019	-0.73529		0.0256692	0.0743882	-0.775676		0.0556607	0.0816776	-1.64964		0.301101	0.387988	-0.873962
LCNEG_766.5208	0.269571	0.492942	-0.312599		0.0901906	0.175439	0.58096		0.478199	0.641817	-0.196944		0.189408	0.368437	-0.401845		0.00798961	0.0171066	0.893559		0.505224	0.612132	0.115655		0.672949	0.836767	-0.0892466		0.0155277	0.0524757	-0.777905		0.00506416	0.0121062	-0.982806		0.449281	0.537542	-0.204901
LCNEG_866.5343	0.22411	0.445709	-0.454773		0.033066	0.0889275	0.774852		0.678474	0.796456	-0.361225		0.0926815	0.25795	-1.87801		0.000890345	0.0037185	1.22962		0.912994	0.932166	0.0935483		0.191632	0.519307	-1.42324		0.19353	0.330303	-1.13608		0.0207607	0.0371609	-2.65287		0.276698	0.362464	-1.51679
LCNEG_798.5487	0.38164	0.590336	-0.34426		0.0138743	0.0514151	0.98285		0.251279	0.4438	0.452681		0.133684	0.312223	-0.579413		0.000420714	0.00226293	1.32711		0.0197551	0.0584421	0.796941		0.450687	0.726906	-0.235153		0.119404	0.235491	-0.530169		9.08131e-05	0.000678709	-1.56226		0.0119002	0.0267377	-1.03209
LCNEG_912.5245	0.342664	0.565781	-0.383579		0.0185008	0.0613811	0.96943		0.2922	0.484725	0.419038		0.124682	0.299069	-0.609181		0.000650916	0.00290688	1.35301		0.0210545	0.0612651	0.802617		0.487491	0.753135	-0.225603		0.120244	0.236491	-0.550391		0.00016981	0.0011061	-1.57861		0.0143981	0.031072	-1.02822
LCNEG_788.518	0.34404	0.565781	-0.351033		0.0149673	0.053401	0.888025		0.217932	0.420466	0.433351		0.126916	0.302383	-0.528272		0.00038145	0.00210795	1.23906		0.0100597	0.037205	0.784384		0.521634	0.763629	-0.177239		0.131771	0.254233	-0.454674		9.33143e-05	0.000690137	-1.4163		0.00784774	0.0201151	-0.961623
LCNEG_837.557	0.491513	0.682924	-0.250735		0.016256	0.0565771	0.938549		0.202597	0.39846	0.482585		0.166389	0.346296	-0.515474		0.00070203	0.00305619	1.18928		0.0169903	0.0529083	0.73332		0.350671	0.65778	-0.264739		0.1529	0.281241	-0.455963		0.000132843	0.000898271	-1.45402		0.00888111	0.0223602	-0.998059
LCNEG_1258.5493	0.101958	0.293077	-0.306356		0.92401	0.939896	0.0268377		0.0375379	0.158802	-0.401395		0.264775	0.429731	-0.234163		0.245818	0.300398	0.333193		0.581883	0.682871	-0.0950396		0.713793	0.860207	0.072193		0.147768	0.276822	-0.428233		0.378803	0.412501	-0.261		0.433366	0.520626	0.167233
LCNEG_1076.5907	0.128411	0.331533	-0.387891		0.50955	0.618429	0.263282		0.141602	0.321206	-0.366992		0.211794	0.384057	-0.348607		0.116974	0.158273	0.651172		0.922981	0.938849	0.0208989		0.875765	0.939759	0.0392841		0.126201	0.246162	-0.630274		0.147881	0.175578	-0.611888		0.943068	0.959281	0.0183852
LCNEG_1001.6221	0.0952263	0.284275	-0.399328		0.394367	0.514707	0.32938		0.448269	0.61774	-0.200268		0.160688	0.34248	-0.391846		0.0722187	0.102962	0.728708		0.394863	0.507885	0.19906		0.975682	0.989664	0.00748263		0.176274	0.307505	-0.529648		0.0807684	0.108542	-0.721225		0.486399	0.577497	-0.191578
LCNEG_1030.602	0.127298	0.330575	-0.364463		0.521885	0.625909	0.24982		0.119311	0.293116	-0.369658		0.195552	0.371769	-0.34319		0.133112	0.176984	0.614283		0.980669	0.982052	-0.00519525		0.931187	0.973701	0.0212729		0.129396	0.251637	-0.619478		0.155405	0.18359	-0.59301		0.916073	0.940492	0.0264681
LCNEG_1210.711	0.092415	0.279211	-2.36623		0.177845	0.286977	0.464951		0.778942	0.856113	0.075321		0.150367	0.335725	-1.31642		0.0422337	0.0636643	2.83118		0.0721191	0.137478	2.44155		0.488982	0.753135	1.04981		0.288646	0.444552	-0.38963		0.0632986	0.0888182	-1.78137		0.158863	0.225135	-1.39174
LCNEG_1096.7365	0.0854957	0.268593	-2.45399		0.180344	0.289039	0.488327		0.678123	0.796456	0.118392		0.0600393	0.198496	-0.595028		0.0383302	0.0589057	2.94232		0.0632527	0.126528	2.57238		0.165743	0.48627	1.85896		0.337209	0.49569	-0.369935		0.0145633	0.028446	-1.08336		0.0490264	0.0870219	-0.71342
LCNEG_1102.607	0.393028	0.604005	-0.241377		0.0214124	0.0669727	0.769228		0.0711742	0.225566	0.563683		0.176456	0.352912	-0.453587		0.00420723	0.0108643	1.0106		0.0120261	0.041735	0.80506		0.520362	0.763629	-0.212211		0.49735	0.635465	-0.205545		0.0013153	0.00471647	-1.22282		0.00707814	0.0187138	-1.01727
LCNEG_942.6249	0.34425	0.565781	-0.276787		0.0221408	0.0683476	0.787642		0.0742341	0.227906	0.579944		0.262375	0.428732	-0.37023		0.00332658	0.00931177	1.06443		0.00948328	0.0363953	0.856731		0.771243	0.890378	-0.0934433		0.501636	0.638282	-0.207698		0.00179262	0.00591981	-1.15787		0.00934495	0.0232509	-0.950174
LCNEG_1056.6161	0.370249	0.583042	-0.249556		0.0272991	0.0775295	0.715451		0.0785103	0.23226	0.533134		0.256106	0.424296	-0.349909		0.00538373	0.0129137	0.965006		0.0132599	0.0446188	0.78269		0.744719	0.880373	-0.100353		0.543178	0.667361	-0.182317		0.00272226	0.00783385	-1.06536		0.0116805	0.0264958	-0.883043
LCNEG_1170.5923	0.388584	0.59847	-0.231646		0.0333804	0.0890982	0.6088		0.0821089	0.238681	0.453941		0.257362	0.424319	-0.300645		0.00617716	0.0142396	0.840446		0.0122576	0.0422471	0.685588		0.795226	0.905798	-0.0689989		0.549395	0.670224	-0.154858		0.00314971	0.00859343	-0.909445		0.010281	0.024744	-0.754586
LCNEG_1027.64	0.368058	0.583042	-0.239094		0.0234025	0.0705592	0.731776		0.0586114	0.203991	0.573375		0.25637	0.424296	-0.350871		0.00397109	0.0104813	0.970871		0.00780019	0.0332729	0.812469		0.708186	0.856579	-0.111776		0.585715	0.703651	-0.158401		0.00200651	0.00635992	-1.08265		0.0076546	0.019869	-0.924246
LCNEG_1284.5688	0.41162	0.619173	-0.171941		0.0472443	0.109002	0.447245		0.547253	0.695079	-0.533406		0.29579	0.455632	-0.237594		0.0140374	0.0267199	0.619186		0.683953	0.780718	-0.361464		0.786207	0.900334	-0.0656525		0.27531	0.432522	-0.98065		0.0083766	0.018562	-0.684838		0.722821	0.786495	0.295812
LCNEG_794.5523	0.126543	0.330315	-0.354177		0.351255	0.474127	0.285304		0.418591	0.597873	-0.183404		0.26831	0.432955	-0.251655		0.0478509	0.0715245	0.639481		0.407657	0.51685	0.170773		0.616312	0.816383	0.102522		0.129717	0.251637	-0.468708		0.0879489	0.116063	-0.536959		0.758159	0.815829	-0.0682513
LCNEG_584.3215	0.464252	0.663218	-0.167885		0.104878	0.192467	0.630601		0.0244924	0.130749	0.534774		0.896197	0.924854	-0.0306556		0.0510195	0.0751531	0.798486		0.00601854	0.0301651	0.702659		0.576626	0.801429	0.13723		0.787782	0.847463	-0.0958268		0.093605	0.121721	-0.661256		0.0227089	0.0463314	-0.565429
LCNEG_1078.6063	0.199478	0.419022	-0.454612		0.190644	0.298802	0.548986		0.571709	0.7084	0.154173		0.158347	0.338633	-0.411935		0.0313238	0.0498653	1.0036		0.0459878	0.103327	0.608785		0.888621	0.950182	0.0426767		0.316722	0.475752	-0.394813		0.0331035	0.0544063	-0.960921		0.0537983	0.0933906	-0.566108
LCNEG_1032.6158	0.20616	0.42587	-0.42766		0.175412	0.283697	0.549407		0.55632	0.699093	0.156625		0.154641	0.336795	-0.404698		0.0288174	0.0467132	0.977067		0.043077	0.0986602	0.584285		0.936608	0.976213	0.0229619		0.302839	0.462847	-0.392782		0.0290628	0.0494834	-0.954105		0.0510838	0.0899987	-0.561323
LCNEG_1052.5895	0.261165	0.485872	-0.406518		0.0384798	0.0961722	0.793444		0.747824	0.844125	-0.0955896		0.17485	0.35268	-0.42693		0.00313202	0.00889818	1.19996		0.26918	0.370314	0.310929		0.943691	0.976707	-0.0204116		0.0125337	0.0461084	-0.889034		0.00197738	0.00629571	-1.22037		0.150959	0.216528	-0.33134
LCNEG_938.6157	0.241122	0.460206	-0.426069		0.0358603	0.0924768	0.840074		0.792727	0.867047	-0.0796256		0.170944	0.348719	-0.437529		0.00297025	0.00875054	1.26614		0.225608	0.320143	0.346443		0.96864	0.988658	-0.0114599		0.0141253	0.0501448	-0.9197		0.00216046	0.00669836	-1.2776		0.130419	0.189749	-0.357903
LCNEG_1006.6055	0.210528	0.42587	-0.410997		0.0392999	0.0968154	0.729335		0.836863	0.890814	-0.053734		0.121581	0.294617	-0.430875		0.00343357	0.00937628	1.14033		0.183766	0.271255	0.357263		0.94184	0.976213	-0.0198781		0.0186806	0.059051	-0.783069		0.00211166	0.00660474	-1.16021		0.0853229	0.136835	-0.377141
LCNEG_744.5362	0.308546	0.534726	-0.295795		0.104908	0.192467	0.505619		0.422385	0.597873	-0.214677		0.402988	0.552557	-0.23683		0.0049874	0.0121269	0.801413		0.639437	0.744263	0.0811181		0.764433	0.888294	0.0589649		0.0089984	0.0369298	-0.720295		0.00912874	0.0198816	-0.742448		0.916649	0.940492	-0.0221532
LCNEG_900.5362	0.084422	0.266398	-0.549787		0.0250839	0.0729901	0.761468		0.168733	0.358683	0.407267		0.214592	0.384748	-1.16193		0.000705937	0.00305619	1.31125		0.00159495	0.016406	0.957054		0.504895	0.758298	-0.61214		0.261677	0.415639	-0.354201		0.0478934	0.0734435	-1.92339		0.102014	0.155097	-1.56919
LCNEG_916.5326	0.430631	0.634331	-0.232982		0.0110256	0.0439266	0.998822		0.353688	0.54004	0.287493		0.783829	0.83813	-0.0915703		0.00287177	0.00853119	1.2318		0.0911941	0.162683	0.520475		0.665715	0.836562	0.141412		0.0533677	0.130659	-0.711329		0.00807286	0.0180243	-1.09039		0.211267	0.286806	-0.379063
LCNEG_1194.7214	0.110016	0.302757	-2.36252		0.159137	0.262151	0.761144		0.772134	0.853918	0.0805863		0.183629	0.359802	-1.27393		0.0382971	0.0589057	3.12367		0.0858373	0.15667	2.44311		0.495777	0.753135	1.08859		0.206867	0.346404	-0.680558		0.0558595	0.0817737	-2.03507		0.165753	0.233038	-1.35452
LCNEG_1080.7426	0.00785396	0.0683678	-1.46798		0.133652	0.234883	0.886621		0.710424	0.82284	0.11313		0.0981101	0.263857	-0.629464		0.00260563	0.00790597	2.3546		0.00177861	0.016406	1.58111		0.095723	0.355829	0.83852		0.187408	0.32296	-0.773491		0.0253041	0.0441423	-1.51608		0.0969652	0.149016	-0.742594
LCNEG_1070.714	0.056721	0.203393	-3.51624		0.116727	0.209284	0.804632		0.706082	0.819147	0.104125		0.190614	0.369125	-1.21187		0.0259367	0.0430258	4.32087		0.0521418	0.111173	3.62037		0.235103	0.561047	2.30438		0.167322	0.297742	-0.700507		0.0485965	0.0740419	-2.0165		0.163215	0.230382	-1.31599
LCNEG_884.5428	0.443789	0.648334	0.224326		0.0608184	0.130063	0.729842		0.270126	0.46664	0.427961		0.678857	0.771182	0.145197		0.157044	0.206483	0.505516		0.575923	0.678118	0.203635		0.808924	0.913094	-0.0791293		0.441743	0.586035	-0.301881		0.116536	0.143897	-0.584645		0.32799	0.416589	-0.282764
LCNEG_546.4266	0.00387849	0.044415	-0.850972		0.0915574	0.177127	0.569606		0.0714687	0.225566	-0.501657		0.988751	0.990146	-0.00391157		0.000482845	0.00234808	1.42058		0.0880297	0.159036	0.349315		0.000409569	0.0095782	0.847061		0.00273635	0.0146076	-1.07126		0.0646668	0.0900264	-0.573517		0.0248778	0.0497557	0.497746
LCPOS_342.1159	0.966367	0.990073	-0.0111895		0.875715	0.905033	-0.0372395		0.00883808	0.0667557	-0.696215		0.296482	0.455632	0.232392		0.904512	0.921383	-0.0260501		0.0051783	0.0280819	-0.685026		0.222179	0.549804	0.243581		0.00702922	0.0311922	-0.658976		0.166263	0.194156	0.269631		0.000349863	0.00262692	0.928607
LCPOS_302.1114	0.321762	0.549162	-0.367535		0.000714931	0.0083171	1.19675		0.0335747	0.153774	0.556766		0.282858	0.445442	-0.304343		3.89954e-05	0.000425949	1.56429		0.000584015	0.0101576	0.924301		0.810498	0.913418	0.0631921		0.0155406	0.0524757	-0.639987		3.21003e-05	0.000321003	-1.5011		0.00033469	0.00257936	-0.861108
LCPOS_135.0543	0.173214	0.391662	0.307491		0.000115246	0.00355759	1.09336		0.0673204	0.22149	0.445233		0.579582	0.689285	0.141051		0.000663888	0.0029277	0.785871		0.515504	0.623523	0.137742		0.478153	0.742863	-0.16644		0.000313705	0.00332434	-0.648129		2.92672e-05	0.000298793	-0.95231		0.226268	0.304262	-0.304182
LCPOS_356.1311	0.597279	0.765466	-0.134043		0.000828716	0.00872238	0.67004		0.00121141	0.0165404	0.679626		0.783078	0.83813	-0.0470335		0.0041208	0.0107962	0.804084		0.00461752	0.0268149	0.81367		0.721357	0.865901	0.0870099		0.95252	0.966127	0.009586		6.42973e-05	0.000551409	-0.717074		0.000538762	0.0032976	-0.72666
LCPOS_322.0341	0.00424267	0.0459368	-1.20521		0.671508	0.749639	0.21933		0.443424	0.616108	-0.294456		0.231995	0.400442	-0.49707		0.00830692	0.0176584	1.42454		0.00110837	0.0128411	0.910756		0.0169064	0.111144	0.708142		0.222477	0.368202	-0.513785		0.116044	0.1437	-0.716399		0.357254	0.447355	-0.202614
LCPOS_232.142	0.852752	0.925208	0.0858979		0.000239221	0.00471797	1.66608		0.753406	0.847731	0.118		0.252812	0.421787	0.436149		3.60734e-06	8.27363e-05	1.58018		0.908502	0.930788	0.0321025		0.215582	0.544709	0.350251		2.63709e-07	1.04019e-05	-1.54808		7.29764e-06	0.000117757	-1.22993		0.317429	0.40608	0.318148
LCPOS_612.1528	0.235429	0.455461	0.190037		0.000158546	0.00402027	0.768721		4.26907e-05	0.00137774	0.8161		0.533625	0.655944	0.0996249		0.0084273	0.0178608	0.578685		0.00533107	0.0283051	0.626063		0.647123	0.827851	-0.0904118		0.756883	0.830582	0.0473783		0.00021803	0.00136992	-0.669097		0.000712495	0.00376098	-0.716475
LCPOS_483.1085	0.020311	0.102275	6.55272		0.251792	0.374784	4.46725		0.0130016	0.0829132	7.20311		0.0471928	0.177285	5.6434		0.491045	0.552523	-2.08547		0.00259257	0.0195822	0.650386		0.331916	0.656436	-0.909318		0.374368	0.529484	2.73586		0.703339	0.734368	1.17616		0.0891134	0.141229	-1.5597
LCPOS_322.035	9.34934e-07	6.7838e-05	-1.79363		0.000544391	0.00729279	0.901193		3.86153e-05	0.00130557	-1.16336		0.0156818	0.0935635	-0.672408		3.34721e-11	1.17476e-08	2.69482		0.00233434	0.0181084	0.630273		4.42685e-05	0.00196441	1.12122		3.92917e-12	3.9853e-10	-2.06455		8.89326e-08	3.32327e-06	-1.5736		0.0460958	0.0828557	0.49095
LCPOS_400.1577	4.34394e-05	0.0015421	-1.54404		0.00985351	0.0419309	0.701894		1.62132e-05	0.000677137	-1.6757		0.109048	0.277504	-0.422627		1.59784e-07	8.10332e-06	2.24594		0.66806	0.768756	-0.131661		4.96292e-05	0.0019809	1.12142		1.43878e-07	6.8102e-06	-2.3776		0.000239319	0.00143997	-1.12452		0.00523939	0.0148206	1.25308
LCPOS_459.231	8.96227e-07	6.7838e-05	-1.70948		0.00762041	0.0355953	0.829093		2.73416e-06	0.000161771	-1.26797		0.182165	0.358275	-0.346131		4.02452e-06	8.92941e-05	2.53858		0.00464678	0.0268149	0.44152		1.50826e-06	0.000118985	1.36335		1.71846e-05	0.000420725	-2.09706		0.000698615	0.00317959	-1.17522		0.000988481	0.00471784	0.921835
LCPOS_268.1157	9.18487e-06	0.000407578	-1.30306		0.00133912	0.0115962	0.810653		4.8753e-05	0.00150499	-0.976063		0.465421	0.60191	-0.179013		3.79004e-08	2.98992e-06	2.11372		0.0301646	0.0778795	0.327002		1.53791e-05	0.000779939	1.12405		7.02533e-07	2.49399e-05	-1.78672		0.000252222	0.00149232	-0.989666		0.00144338	0.00596654	0.79705
LCPOS_424.1164	2.02813e-06	0.000110767	-1.74684		0.00225848	0.0162583	0.740543		1.29801e-05	0.000575993	-1.24129		0.0164123	0.0947379	-0.672296		4.96378e-11	1.17476e-08	2.48738		0.0106592	0.0384163	0.50555		7.99365e-05	0.00283774	1.07454		7.1336e-11	6.33107e-09	-1.98183		1.31723e-06	3.46383e-05	-1.41284		0.0406947	0.0742756	0.56899
LCPOS_854.2347	0.00403835	0.0448004	-4.59952		0.000216544	0.00439276	1.64181		2.38732e-06	0.00015409	-2.38276		0.0547843	0.19161	-1.68487		0.000408012	0.00222837	6.24134		0.105659	0.181641	2.21677		0.0618761	0.265526	2.91466		3.3574e-15	5.95939e-13	-4.02457		0.000477811	0.00237235	-3.32668		0.408956	0.49719	0.697888
LCPOS_838.2646	1.05101e-06	6.7838e-05	-2.94933		0.000215458	0.00439276	1.67781		1.13679e-05	0.000549064	-2.18273		0.0398357	0.158895	-0.971157		1.18484e-13	8.41235e-11	4.62714		0.00688546	0.0317089	0.766596		1.1267e-05	0.000666632	1.97817		6.32727e-14	8.98472e-12	-3.86054		1.47236e-07	4.97798e-06	-2.64896		0.0110102	0.025885	1.21158
LCPOS_228.1476	0.626648	0.790266	-0.0846488		0.0998653	0.18685	0.303254		0.0238036	0.129225	0.457684		0.635107	0.733213	0.0875388		0.00546764	0.0129834	0.387902		0.000653807	0.0105501	0.542332		0.209683	0.537455	0.172188		0.168575	0.297842	0.15443		0.0447922	0.0697422	-0.215715		0.0123679	0.0276139	-0.370145
LCPOS_778.2423	0.0191495	0.0999718	-0.998207		0.0808991	0.163642	0.483239		0.462279	0.62877	0.210168		0.207407	0.383491	-0.380195		0.000332062	0.00191678	1.48145		0.00162601	0.016406	1.20837		0.0752896	0.30546	0.618012		0.0454717	0.115717	-0.273071		1.98106e-05	0.000230723	-0.863434		0.0205768	0.0423464	-0.590363
LCPOS_394.1083	0.0118006	0.0799237	-0.550107		0.0842266	0.167042	0.247244		0.546777	0.695079	0.0901974		0.190801	0.369125	-0.210473		0.000353977	0.00201059	0.79735		0.00208284	0.0176295	0.640304		0.0774986	0.31087	0.339634		0.0571519	0.136626	-0.157046		8.61906e-05	0.000665858	-0.457717		0.0440172	0.0798872	-0.30067
LCPOS_429.22	0.00276922	0.0339393	-0.707887		0.950119	0.957673	0.00888775		0.69193	0.806119	-0.0555156		0.171128	0.348719	-0.205061		0.000467454	0.00231312	0.716775		0.000880824	0.0117997	0.652372		0.00708656	0.0552908	0.502826		0.513436	0.645063	-0.0644034		0.0579574	0.0841509	-0.213949		0.238228	0.318535	-0.149546
LCPOS_370.1472	0.00951769	0.075084	-0.520066		0.214044	0.330372	0.16285		0.768494	0.852548	0.0373576		0.162485	0.343347	-0.197982		0.00052302	0.00247563	0.682917		0.00244835	0.0186917	0.557424		0.0617106	0.265526	0.322085		0.115492	0.231637	-0.125493		0.000933525	0.00384987	-0.360832		0.0514281	0.0903811	-0.235339
LCPOS_134.0231	0.0970726	0.288203	0.873233		6.37921e-05	0.00238381	1.86436		0.0639736	0.215731	0.775925		0.296295	0.455632	0.457502		0.0175907	0.0316188	0.991125		0.820359	0.86804	-0.0973087		0.365125	0.658019	-0.415731		0.00376744	0.0187055	-1.08843		0.000938067	0.00384987	-1.40686		0.542198	0.633159	-0.318422
LCPOS_384.1629	5.56476e-07	6.7838e-05	-2.18139		0.0234535	0.0705592	0.659084		5.16016e-10	1.62776e-07	-2.02358		0.0404899	0.159877	-0.504708		1.88466e-07	8.92071e-06	2.84047		0.502449	0.610854	0.157812		2.61916e-07	3.09934e-05	1.67668		2.17472e-07	9.08265e-06	-2.68266		0.000792133	0.00343509	-1.16379		4.42163e-05	0.000923341	1.51887
LCPOS_443.2359	3.22794e-07	6.7838e-05	-2.52728		0.094019	0.179887	0.474376		6.87788e-10	1.62776e-07	-2.18958		0.0405321	0.159877	-0.543926		1.23759e-07	6.77184e-06	3.00166		0.149874	0.232703	0.3377		9.75344e-09	6.92494e-06	1.98336		1.99569e-07	8.85586e-06	-2.66396		0.00230152	0.00698323	-1.0183		2.92388e-05	0.000741411	1.64566
LCPOS_422.1105	2.56935e-07	6.7838e-05	-2.18924		0.0190376	0.062289	0.65445		5.28247e-10	1.62776e-07	-1.99861		0.0458095	0.173929	-0.471419		1.08617e-07	6.77184e-06	2.84369		0.405767	0.516298	0.190633		6.10621e-08	2.1677e-05	1.71782		9.0827e-08	4.60623e-06	-2.65306		0.00066633	0.00305222	-1.12587		4.10714e-05	0.00090587	1.52719
LCPOS_252.1209	1.38358e-06	8.1862e-05	-2.37857		0.0372403	0.0945879	0.784439		3.19371e-09	4.38855e-07	-2.05899		0.0784602	0.238324	-0.485111		3.33083e-06	8.27363e-05	3.16301		0.195139	0.285459	0.31958		1.2824e-07	2.27627e-05	1.89346		9.93816e-06	0.000261337	-2.84343		0.0032431	0.00872196	-1.26955		0.000120461	0.00136031	1.57388
LCPOS_418.1442	0.583975	0.75661	-0.174823		0.00611394	0.0305697	0.76269		0.0124578	0.0818986	0.503536		0.820923	0.865596	0.0442594		0.00340929	0.00937628	0.937513		0.0102972	0.0373735	0.678359		0.379078	0.674549	0.219082		0.261637	0.415639	-0.259154		0.00802568	0.0180243	-0.71843		0.0372306	0.0699801	-0.459276
LCPOS_437.189	0.620672	0.786924	0.280487		0.164146	0.268534	0.754959		0.00539572	0.0510795	1.45506		0.174581	0.35268	0.658639		0.302363	0.359595	0.474472		0.00430008	0.0254422	1.17457		0.331139	0.656436	0.378152		0.0851464	0.185442	0.7001		0.804757	0.82569	-0.0963195		0.00448511	0.0131588	-0.79642
LCPOS_442.1446	0.578787	0.754262	0.294794		0.146015	0.24861	0.713494		0.0106652	0.0730095	1.23257		0.164768	0.345138	0.629841		0.285403	0.340565	0.418699		0.00887032	0.0349692	0.93778		0.327891	0.656436	0.335047		0.121073	0.237464	0.519081		0.797919	0.821047	-0.0836525		0.0143097	0.0310026	-0.602733
LCPOS_384.1049	0.741048	0.862531	0.176047		0.0033623	0.0211259	1.1927		7.70901e-05	0.00202718	1.46613		0.22508	0.393613	0.367275		0.0342496	0.0534444	1.01666		0.0062627	0.0306656	1.29009		0.643113	0.827357	0.191229		0.365949	0.524896	0.273431		0.0153037	0.0294462	-0.825427		0.00125538	0.00554656	-1.09886
LCPOS_396.1623	5.12291e-05	0.00173203	-1.56845		0.0299256	0.0826739	0.490271		6.59126e-05	0.00187192	-1.1302		0.143486	0.324443	-0.363435		2.75536e-09	2.79473e-07	2.05872		0.0343352	0.0856205	0.438241		4.81189e-06	0.000310586	1.20501		2.2685e-10	1.7896e-08	-1.62047		4.18897e-05	0.00040742	-0.853707		0.00229086	0.00825638	0.766768
LCPOS_398.1777	8.24077e-05	0.00238257	-1.39467		0.00684658	0.033295	0.847386		0.0864852	0.245356	-0.44672		0.443615	0.589605	-0.217313		4.41037e-07	1.84198e-05	2.24205		0.000509772	0.00993911	0.947946		0.000145531	0.00469667	1.17735		0.000100478	0.00158533	-1.29411		0.000793643	0.00343509	-1.0647		0.383	0.474572	0.229407
LCPOS_230.1628	0.555287	0.736198	0.274455		0.000389234	0.00642689	1.596		0.301028	0.487968	0.39655		0.344327	0.49458	0.356024		1.7427e-05	0.000252514	1.32154		0.651237	0.750614	0.122095		0.754538	0.88403	0.0815686		1.48263e-05	0.000375952	-1.19945		4.80039e-06	8.73917e-05	-1.23997		0.90245	0.932663	-0.0405266
LCPOS_189.0429	0.311381	0.537909	-0.27057		0.184064	0.293017	0.294963		0.0232685	0.129225	0.500689		0.660677	0.756581	-0.0919336		0.0220133	0.0377522	0.565533		0.00210414	0.0176295	0.771259		0.420906	0.706486	0.178637		0.201909	0.340512	0.205726		0.0290324	0.0494834	-0.386896		0.000890751	0.00448534	-0.592623
LCPOS_572.172	8.66362e-06	0.000407578	-1.61606		0.0735023	0.151291	0.611309		1.16e-05	0.000549064	-1.54773		0.0314108	0.145762	-0.624918		3.5305e-05	0.000397882	2.22737		0.72349	0.807114	0.0683305		1.36895e-05	0.000747656	0.991145		9.82895e-06	0.000261337	-2.15904		0.00101649	0.00402407	-1.23623		0.00501215	0.0143493	0.922815
LCPOS_301.1157	0.010354	0.0773826	-0.59795		0.00498629	0.0266185	0.627462		0.734214	0.834067	-0.0615398		0.240587	0.410617	-0.21442		5.85759e-06	0.00012232	1.22541		0.00177924	0.016406	0.53641		0.0182821	0.118003	0.383531		0.000891915	0.00688326	-0.689002		0.00016823	0.00110596	-0.841882		0.366857	0.458358	-0.15288
LCPOS_447.1737	0.00162614	0.0226384	-0.654701		0.0151791	0.0538859	0.486505		0.214103	0.416473	-0.17017		0.0813212	0.242597	-0.242119		2.96447e-05	0.000363838	1.14121		0.00112133	0.0128411	0.484531		0.00417216	0.0400302	0.412582		0.00222731	0.0127532	-0.656675		0.00115769	0.00434899	-0.728624		0.598426	0.680893	-0.0719491
LCPOS_615.2525	0.695046	0.833586	-0.137631		0.0482394	0.110484	0.725381		0.0427296	0.169046	0.610669		0.341396	0.49458	0.259918		0.0240782	0.0405107	0.863012		0.0185321	0.0566113	0.748301		0.166826	0.486999	0.397549		0.686289	0.780874	-0.114712		0.112654	0.141066	-0.465463		0.0796875	0.130065	-0.350751
LCPOS_550.1897	8.38932e-05	0.00238257	-2.22142		0.123852	0.219838	0.579245		1.84047e-06	0.00015409	-1.99248		0.0498924	0.181587	-0.663026		3.61243e-06	8.27363e-05	2.80067		0.36347	0.476132	0.228939		2.34425e-06	0.000166442	1.5584		5.2368e-06	0.000148725	-2.57173		0.00215468	0.00669836	-1.24227		0.000308157	0.00247854	1.32946
LCPOS_480.1737	0.000546475	0.0117575	-1.58723		0.84496	0.880942	0.0726262		0.0694684	0.225217	-0.591196		0.00723649	0.051898	-0.831161		0.0011364	0.00441099	1.65986		0.00488741	0.0273233	0.996037		0.0180909	0.11784	0.756072		0.111994	0.227188	-0.663823		0.032777	0.0539946	-0.903787		0.477551	0.567942	-0.239964
LCPOS_386.1937	0.141216	0.34877	-0.539674		0.425868	0.541875	0.25869		0.230114	0.42995	0.361366		0.163916	0.345138	-0.454176		0.0031135	0.00889818	0.798365		7.66757e-05	0.00544398	0.90104		0.696166	0.849275	0.0854986		0.589616	0.70714	0.102675		0.00577177	0.0135246	-0.712866		0.000131213	0.0014239	-0.815541
LCPOS_148.0887	0.16406	0.379423	-0.578229		0.139135	0.24153	0.545083		0.0887608	0.248111	0.620484		0.459089	0.598079	-0.273356		0.000285547	0.00168949	1.12331		6.06388e-05	0.00487061	1.19871		0.254575	0.575632	0.304873		0.677251	0.773068	0.0754013		0.00128391	0.00465445	-0.818438		0.000479826	0.00308412	-0.89384
LCPOS_562.2041	0.209941	0.42587	0.807988		0.00843582	0.0380304	0.878161		0.00400511	0.0406479	0.643714		3.47768e-05	0.0055101	4.68371		0.920597	0.936188	0.0701732		0.809673	0.861871	-0.164273		0.00114459	0.0197896	3.87572		0.379732	0.535866	-0.234446		0.000338229	0.00183862	3.80555		0.000169417	0.00160381	4.03999
LCPOS_370.1989	0.806297	0.894485	-0.0634331		0.00106288	0.010221	1.03095		0.0202287	0.116767	0.708503		0.314437	0.476013	-0.323699		1.51548e-05	0.000233911	1.09438		0.00164913	0.016406	0.771936		0.330437	0.656436	-0.260266		0.0727334	0.164986	-0.322442		5.67768e-06	0.000100779	-1.35464		0.00217492	0.00791895	-1.0322
LCPOS_817.265	8.83885e-06	0.000407578	-1.9174		0.777835	0.831721	-0.182665		0.00027022	0.00532935	-1.38195		0.0161702	0.0947379	-0.821213		0.0276568	0.0452072	1.73473		0.0669268	0.130904	0.535446		0.000366363	0.00903456	1.09618		0.0942151	0.200576	-1.19929		0.331879	0.364195	-0.638547		0.132887	0.19255	0.560738
LCPOS_534.1948	1.47595e-05	0.000616426	-2.4884		0.583075	0.673144	0.197897		1.26542e-09	2.24613e-07	-2.72813		0.0321343	0.146679	-0.618085		1.42602e-05	0.000224995	2.6863		0.463468	0.573279	-0.239731		1.01068e-06	8.9698e-05	1.87032		3.74093e-06	0.000115481	-2.92603		0.0399336	0.0631467	-0.815982		8.86931e-06	0.000524768	2.11005
LCPOS_418.1619	0.615115	0.782673	0.156422		0.0996338	0.18685	0.80487		0.0459167	0.175655	-0.722015		0.0134901	0.0825685	0.786783		0.169079	0.219062	0.648448		0.0141029	0.046314	-0.878437		0.0336959	0.183614	0.630361		0.00599307	0.0274521	-1.52689		0.964449	0.968541	-0.0180868		1.72441e-05	0.000658605	1.5088
LCPOS_433.0463	0.765345	0.876606	0.193188		0.00488949	0.0266185	2.04774		0.511648	0.669249	-0.451774		0.337739	0.493732	0.616775		0.000655072	0.00290688	1.85455		0.210711	0.301622	-0.644962		0.33587	0.657095	0.423588		5.33501e-05	0.00105218	-2.49951		0.00344526	0.00912737	-1.43096		0.0281548	0.0556083	1.06855
LCPOS_949.2847	0.0586809	0.208208	-0.768162		0.0194312	0.0629962	1.15075		0.808181	0.873377	-0.0562837		0.651252	0.749415	-0.120289		0.00117034	0.00444914	1.91891		0.0373776	0.0911962	0.711878		0.0698589	0.288371	0.647873		0.0157427	0.0524757	-1.20704		0.0118946	0.0242676	-1.27104		0.757627	0.815829	-0.0640051
LCPOS_346.0688	0.0654384	0.22554	-0.626935		0.0104916	0.042566	1.08413		0.647939	0.774473	0.0904552		0.730688	0.801837	-0.0735262		0.000749303	0.00322427	1.71107		0.0250081	0.0684252	0.717391		0.0826161	0.322293	0.553409		0.0157062	0.0524757	-0.99368		0.00741478	0.0169276	-1.15766		0.427355	0.514275	-0.163981
LCPOS_963.3	0.0326337	0.136397	-0.810649		0.0333595	0.0890982	0.998047		0.30681	0.49062	-0.204572		0.376725	0.525491	-0.210477		0.00173879	0.0058983	1.8087		0.0680446	0.131999	0.606077		0.0881092	0.336331	0.600172		0.0157231	0.0524757	-1.20262		0.0148759	0.0287402	-1.20852		0.977708	0.985013	-0.00590531
LCPOS_439.2107	0.108204	0.300097	0.502148		0.249459	0.372092	0.262269		0.000105699	0.00241352	1.09724		0.152834	0.336086	0.341966		0.337441	0.399972	-0.239879		0.0331526	0.0838401	0.595094		0.535607	0.77767	-0.160182		0.00202376	0.0123135	0.834973		0.724528	0.75317	0.0796966		0.0028769	0.00954486	-0.755276
LCPOS_905.2598	0.00260233	0.0329938	-1.09472		0.127319	0.225427	0.571248		0.00711559	0.0549138	-0.543147		0.0730263	0.226413	-0.457692		0.00100252	0.0039988	1.66597		0.0385676	0.0932939	0.551575		0.0407806	0.206816	0.637031		0.0116157	0.043406	-1.11439		0.0163905	0.0310172	-1.02894		0.693373	0.764838	0.0854556
LCPOS_919.2748	0.00193066	0.0258636	-1.16972		0.0822748	0.165803	0.726989		0.00689471	0.0542101	-0.558694		0.054413	0.191254	-0.507773		0.000772744	0.00330511	1.89671		0.0318714	0.0813982	0.611026		0.043123	0.215615	0.661947		0.00931732	0.0373944	-1.28568		0.0103801	0.0221317	-1.23476		0.829799	0.876722	0.0509207
LCPOS_346.0687	0.00120003	0.0198144	-0.708967		0.0315135	0.0857263	0.391828		0.0264975	0.139357	-0.239256		0.0416467	0.162468	-0.324592		6.8933e-05	0.000652867	1.1008		0.013759	0.0458635	0.469711		0.0695721	0.288371	0.384375		0.00296267	0.0156978	-0.631084		0.00142397	0.00498039	-0.71642		0.566238	0.653138	-0.0853366
LCPOS_2618.5454	0.00277251	0.0339393	-1.05719		0.192177	0.300541	0.356283		0.000945207	0.0136959	-0.704987		0.0376715	0.157764	-0.565455		0.000634768	0.00290688	1.41348		0.231733	0.32601	0.352206		0.153192	0.464813	0.491739		0.00219912	0.0126941	-1.06127		0.00872465	0.019178	-0.921738		0.623516	0.701579	0.139532
LCPOS_259.0608	0.00137899	0.0217575	-0.635485		0.0359487	0.0924768	0.540705		0.0914318	0.252594	-0.187782		0.0496217	0.181587	-0.336683		0.000497244	0.00240166	1.17619		0.00807032	0.033803	0.447703		0.133085	0.429852	0.298802		0.0107681	0.0405498	-0.728487		0.00349385	0.00922168	-0.877387		0.333524	0.422107	-0.148901
LCPOS_352.0796	0.00427018	0.0459368	-0.643092		0.0157208	0.0555314	0.577244		0.140384	0.320492	-0.188398		0.0620116	0.202895	-0.32969		0.000109625	0.000877263	1.22034		0.0103172	0.0373735	0.454694		0.120177	0.413421	0.313402		0.00398054	0.0194909	-0.765642		0.00104298	0.00406878	-0.906934		0.348748	0.43825	-0.141292
LCPOS_898.1488	0.00453193	0.0468413	-0.440653		0.543993	0.640523	0.0881435		0.0040862	0.0406479	-0.318714		0.064148	0.206086	-0.239831		0.00605814	0.0140508	0.528797		0.356016	0.468096	0.121939		0.186271	0.514179	0.200822		0.0167785	0.0549321	-0.406858		0.0556169	0.0816776	-0.327975		0.542058	0.633159	0.0788831
LCPOS_554.2041	0.545809	0.731178	-0.213132		0.255361	0.377589	0.406262		0.0364321	0.155925	0.735717		0.427451	0.575882	-0.280119		0.0195126	0.0343771	0.619393		6.17402e-05	0.00487061	0.948849		0.776151	0.89314	-0.0669866		0.140062	0.265893	0.329455		0.0128378	0.0258211	-0.68638		1.14641e-05	0.000582987	-1.01584
LCPOS_734.2669	0.552859	0.736198	1.46531		0.0456848	0.106348	4.23311		0.726397	0.829611	-0.847019		0.232369	0.400442	-3.0612		0.0329722	0.0521387	2.7678		0.225408	0.320143	-2.31233		0.0320765	0.17947	-4.52651		0.00343421	0.017354	-5.08013		0.000397895	0.00207725	-7.29431		0.346178	0.435791	-2.21418
LCPOS_858.1856	0.000504408	0.0115903	-1.3177		0.140124	0.242654	0.52526		2.52415e-05	0.000956138	-1.22691		0.0013944	0.0150003	-0.970436		0.000228583	0.00146211	1.84296		0.746927	0.819816	0.0907961		0.276557	0.597145	0.347267		0.000442668	0.0043054	-1.75217		0.000968107	0.00388337	-1.4957		0.303179	0.389254	0.256471
LCPOS_890.2127	0.0677271	0.230078	-0.71474		0.0599153	0.128909	0.849344		0.0714822	0.225566	0.469243		0.685487	0.775063	-0.108154		0.00444211	0.0112238	1.56408		0.00293581	0.0208442	1.18398		0.0976735	0.359382	0.606585		0.324305	0.481709	-0.380102		0.0342978	0.0557241	-0.957499		0.00808098	0.0205645	-0.577397
LCPOS_658.2631	0.119573	0.317349	-0.391369		0.00380011	0.0234615	0.784769		0.0692163	0.225217	-2.11743		0.310738	0.471419	-0.870725		7.00718e-05	0.000652867	1.17614		0.132031	0.216995	-1.72606		0.571822	0.801429	-0.479356		0.0158868	0.0527086	-2.9022		0.0599077	0.0855824	-1.65549		0.388154	0.478454	1.2467
LCPOS_665.3411	0.0240002	0.112849	-1.39739		0.418122	0.533933	0.395077		0.134689	0.314948	-0.613306		0.177721	0.354164	-0.542879		0.00240608	0.00752563	1.79247		0.0613404	0.123726	0.784086		0.0406617	0.206816	0.854514		0.0394588	0.102687	-1.00838		0.0510165	0.0769038	-0.937956		0.852569	0.892808	0.0704276
LCPOS_654.1597	0.765869	0.876606	-0.226196		0.0176765	0.0594801	1.8988		0.796893	0.868107	-0.188239		0.828499	0.867602	-0.155441		0.00226988	0.0071592	2.125		0.945967	0.955386	0.037957		0.896093	0.953822	0.070755		0.00317044	0.0164308	-2.08704		0.00314339	0.00859343	-2.05424		0.952911	0.965257	0.032798
LCPOS_658.2615	0.0188977	0.0999718	-0.964181		0.0111038	0.0439266	0.568225		0.0498303	0.181433	-1.64547		0.0274668	0.135422	-0.468348		0.000319785	0.00186105	1.53241		0.417767	0.526847	-0.681294		0.14857	0.457791	0.495833		0.0107943	0.0405498	-2.2137		2.17873e-05	0.000237984	-1.03657		0.151826	0.217332	1.17713
LCPOS_537.2937	0.0210624	0.102427	1.34832		0.0160732	0.0564291	1.38731		0.0139929	0.0863909	1.34935		0.000109854	0.0055101	2.15395		0.941322	0.950695	0.0389934		0.998438	0.998438	0.00103258		0.0950275	0.355103	0.80563		0.938777	0.95766	-0.0379608		0.0952051	0.123125	0.766637		0.0958285	0.14853	0.804598
LCPOS_180.1149	0.133597	0.338764	2.78016		0.115278	0.207208	2.87991		0.0712826	0.225566	3.37396		0.207409	0.383491	2.25658		0.698569	0.746963	0.0997517		0.072425	0.137491	0.593803		0.0596445	0.265526	-0.523573		0.0335132	0.0908182	0.494051		2.23235e-05	0.000240147	-0.623324		2.49891e-05	0.000709762	-1.11738
LCPOS_985.522	0.00553061	0.053064	0.854334		0.0905611	0.175679	0.598594		0.00115263	0.0163674	0.961603		0.000359102	0.00718321	1.1049		0.368213	0.429279	-0.25574		0.536862	0.644136	0.107268		0.180696	0.507382	0.250566		0.239374	0.390702	0.363008		0.11761	0.14447	0.506307		0.527757	0.620377	0.143298
LCPOS_224.1892	0.0341175	0.139215	-0.104638		0.000487171	0.00678219	-0.121157		0.000365129	0.00648104	-0.117217		0.000445156	0.00718321	-0.11052		0.690625	0.739583	-0.0165187		0.771625	0.835143	-0.0125786		0.890116	0.950349	-0.00588174		0.898298	0.929725	0.00394009		0.721375	0.750991	0.010637		0.807133	0.859167	0.00669687
LCPOS_486.3342	0.0403948	0.155029	0.725581		0.000474582	0.00678219	-1.45906		0.575803	0.710992	-0.223189		0.00953054	0.0632401	0.952649		1.77275e-06	5.72115e-05	-2.18464		0.0150725	0.0481158	-0.94877		0.44874	0.726906	0.227068		0.000832613	0.00656839	1.23587		4.25996e-08	2.24951e-06	2.41171		0.00113041	0.00531518	1.17584
LCPOS_735.4411	0.0910245	0.277371	-2.08582		0.270655	0.392386	0.325505		0.977144	0.979905	-0.00806761		0.0191957	0.105651	-0.585296		0.0590891	0.0856507	2.41133		0.0972953	0.170915	2.07776		0.215133	0.544709	1.50053		0.281893	0.439877	-0.333573		0.00535801	0.0126385	-0.910802		0.0693195	0.114725	-0.577229
LCPOS_640.3959	0.00808859	0.0683678	1.09286		0.00776567	0.0358028	-1.0041		0.574777	0.710961	0.226707		0.000130098	0.0055101	1.59828		2.4034e-06	7.4192e-05	-2.09696		0.0269895	0.0713807	-0.866156		0.104062	0.375045	0.505412		0.000921031	0.00695672	1.23081		5.60354e-09	5.68359e-07	2.60238		0.00187273	0.00720539	1.37157
LCPOS_573.3881	0.237914	0.457292	0.265462		0.00035588	0.00601606	1.07163		0.0362884	0.155925	0.588716		0.779124	0.83813	0.068504		0.00187498	0.00626366	0.806167		0.186007	0.273994	0.323255		0.352663	0.65778	-0.196958		0.0785406	0.17318	-0.482912		0.000491498	0.00241074	-1.00312		0.0841689	0.13551	-0.520212
LCPOS_531.3411	0.0345314	0.13982	-0.740972		0.0212828	0.0668619	0.632742		0.152799	0.337765	0.362719		0.0501282	0.181587	-0.505889		0.000920554	0.00382218	1.37371		0.00426678	0.0254422	1.10369		0.492646	0.753135	0.235083		0.247123	0.401505	-0.270023		0.000127742	0.000880555	-1.13863		0.00299778	0.00981948	-0.868608
LCPOS_514.3147	0.0170037	0.0935105	-0.692503		0.0356964	0.0924768	0.489833		0.278506	0.474159	0.268898		0.0586352	0.197303	-0.508759		2.9722e-05	0.000363838	1.18234		0.000391837	0.00993911	0.961401		0.469768	0.73791	0.183743		0.258555	0.413455	-0.220935		9.07317e-05	0.000678709	-0.998593		0.0145219	0.031244	-0.777658
LCPOS_587.4037	0.0134103	0.0825708	-0.698135		0.0484754	0.110511	0.505621		0.288704	0.483102	0.284217		0.016072	0.0947379	-0.623733		0.000126196	0.0009739	1.20376		0.000973337	0.0123361	0.982352		0.762243	0.888261	0.0744017		0.357702	0.517248	-0.221404		5.92082e-05	0.000519214	-1.12935		0.00433506	0.0128245	-0.907951
LCPOS_454.3447	0.268746	0.492942	0.441618		0.00205364	0.0153482	-1.28477		0.333894	0.521021	-0.41399		0.0083883	0.0572663	1.05376		0.000109967	0.000877263	-1.72639		0.0474666	0.105979	-0.855609		0.09329	0.350455	0.612147		0.0140866	0.0501448	0.870782		1.53495e-08	1.08982e-06	2.33854		0.00027235	0.00224847	1.46776
LCPOS_671.4105	0.016219	0.0906732	-0.884343		0.345675	0.468377	0.299727		0.106647	0.268508	-0.42453		0.0137293	0.0833147	-0.660298		0.00181504	0.0061075	1.18407		0.0832849	0.153192	0.459813		0.361576	0.658019	0.224045		0.0187102	0.059051	-0.724257		0.00480024	0.0115531	-0.960025		0.263775	0.350056	-0.235768
LCPOS_676.3655	0.0200103	0.102031	-0.79795		0.109527	0.198885	0.498329		0.160928	0.348351	-0.39395		0.0392764	0.157764	-0.569203		0.00023243	0.00147344	1.29628		0.112422	0.190046	0.404		0.319652	0.648437	0.228747		0.00190862	0.0117836	-0.892279		0.000750826	0.00331366	-1.06753		0.392568	0.48222	-0.175253
LCPOS_468.3235	0.193521	0.415105	0.40742		0.00555061	0.0289774	-1.00357		0.280806	0.475347	-0.384924		0.00496937	0.0415089	0.858155		0.00115894	0.00444781	-1.41099		0.0551708	0.11387	-0.792344		0.189015	0.514179	0.450734		0.0895098	0.192582	0.618644		2.03005e-05	0.000230723	1.86172		0.000388424	0.00281056	1.24308
LCPOS_697.4257	0.0716449	0.235084	-2.96784		0.106186	0.19359	0.5731		0.086391	0.245356	0.450585		0.171326	0.348719	-1.12351		0.0395713	0.060291	3.54094		0.0447905	0.101278	3.41842		0.290482	0.610183	1.84433		0.696965	0.788044	-0.122516		0.0487256	0.0740796	-1.69661		0.0562739	0.096742	-1.57409
LCPOS_702.3811	0.0147968	0.0866227	-0.995789		0.113295	0.204681	0.449305		0.100062	0.262175	0.441904		0.0808927	0.242337	-0.40645		0.00202433	0.00668656	1.44509		0.00165746	0.016406	1.43769		0.127082	0.421435	0.589338		0.978481	0.982633	-0.00740128		0.00444578	0.0109601	-0.855755		0.00346881	0.0108976	-0.848354
LCPOS_878.4653	0.236093	0.455505	-0.371814		0.542375	0.639678	0.152843		0.288652	0.483102	0.242406		0.058169	0.197303	-0.504968		0.0435676	0.0653975	0.524657		0.00957843	0.0364512	0.614221		0.59523	0.807604	-0.133154		0.653152	0.75526	0.0895635		0.0109649	0.0227669	-0.657811		0.00445887	0.0131361	-0.747375
LCPOS_873.5085	0.259486	0.485872	-0.367822		0.479804	0.597071	0.192734		0.240249	0.434495	0.264686		0.0969529	0.261736	-1.9037		0.0502776	0.074369	0.560556		0.00769734	0.0332729	0.632508		0.174432	0.497391	-1.53588		0.74884	0.826614	0.0719519		0.069744	0.0957799	-2.09643		0.0670143	0.111953	-2.16838
LCPOS_392.2703	0.316058	0.543344	-0.229991		0.00523189	0.0275159	0.532452		0.101785	0.263179	0.317935		0.040962	0.160679	-0.37169		0.000980496	0.00393306	0.762443		0.0151119	0.0481158	0.547926		0.475687	0.742863	-0.141699		0.199278	0.336875	-0.214517		6.90136e-06	0.000113953	-0.904143		0.00120297	0.00547508	-0.689625
LCPOS_790.4486	0.274657	0.497465	-0.461802		0.315839	0.440226	0.391886		0.0686132	0.224495	0.630916		0.10527	0.272997	-0.578399		0.0210832	0.0365993	0.853688		0.000223889	0.00836639	1.09272		0.672385	0.836767	-0.116597		0.447962	0.591176	0.23903		0.0106246	0.0223841	-0.970285		0.000606065	0.00349842	-1.20931
LCPOS_378.329	0.206714	0.42587	3.85864		0.338801	0.460821	-1.38905		0.552676	0.697439	1.18401		0.000421787	0.00718321	9.0873		0.0389502	0.0596005	-5.2477		0.323295	0.432278	-2.67464		0.0814666	0.319565	5.22865		0.082705	0.180679	2.57306		2.02339e-05	0.000230723	10.4764		0.00742276	0.0195191	7.90329
LCPOS_758.4241	0.56743	0.746065	-0.226087		0.507235	0.617731	0.262058		0.136881	0.316141	0.439402		0.188432	0.367545	-1.1428		0.193556	0.245401	0.488145		0.00838397	0.0340149	0.665489		0.279646	0.597145	-0.916715		0.607595	0.7226	0.177344		0.116174	0.1437	-1.40486		0.0853996	0.136835	-1.5822
LCPOS_334.1445	0.125939	0.32995	-0.24945		0.0018804	0.0147173	0.643936		0.841044	0.892588	0.0257472		0.0388503	0.157764	-0.323892		0.00016034	0.00121108	0.893386		0.0603985	0.122523	0.275197		0.645571	0.827357	-0.0744416		0.00225582	0.0128131	-0.618188		5.81155e-05	0.000519214	-0.967827		0.0534969	0.093095	-0.349639
LCPOS_954.5362	0.0262917	0.117403	-1.13436		0.810529	0.853822	-0.0786887		0.0964152	0.260064	0.518405		0.00201617	0.0198817	-1.14182		0.0136759	0.0265131	1.05567		0.000245224	0.00870544	1.65277		0.984909	0.990489	-0.00745912		0.0498798	0.124262	0.597094		0.00341312	0.00907609	-1.06313		0.000113157	0.00135223	-1.66023
LCPOS_730.4284	0.40455	0.615054	0.250324		0.0065702	0.0321713	1.03343		0.00216109	0.0273995	0.740631		0.59819	0.702008	0.118068		0.0239199	0.0405107	0.783108		0.0125813	0.0431534	0.490307		0.499995	0.755312	-0.132256		0.317892	0.475752	-0.292801		0.0113247	0.0233058	-0.915364		0.00268236	0.00920037	-0.622563
LCPOS_592.2692	0.166512	0.380141	0.561653		0.0430996	0.103033	1.19169		0.0734895	0.227301	-0.652839		0.726379	0.798342	0.153284		0.265577	0.321051	0.630041		0.00621147	0.030626	-1.21449		0.401527	0.686949	-0.408369		0.00580757	0.0269502	-1.84453		0.0941939	0.122263	-1.03841		0.0681513	0.113319	0.806123
LCPOS_969.6028	0.63153	0.791833	-0.11406		0.252815	0.37552	0.29457		0.399552	0.581315	0.224027		0.178079	0.354164	-0.295991		0.15338	0.202041	0.40863		0.24755	0.343954	0.338087		0.461823	0.730278	-0.181931		0.805863	0.860396	-0.0705435		0.0300072	0.0506015	-0.590562		0.0488027	0.0868419	-0.520018
LCPOS_849.5957	0.817694	0.900889	-0.0735339		0.188278	0.297061	0.458949		0.163538	0.352924	0.443209		0.155672	0.337369	-0.390545		0.127188	0.170384	0.532483		0.101259	0.176211	0.516743		0.23508	0.561047	-0.317011		0.962293	0.971293	-0.01574		0.0157548	0.0302262	-0.849494		0.00611573	0.0168301	-0.833754
LCPOS_522.3533	0.494532	0.685711	0.153362		0.0847001	0.167513	-0.341074		0.0357211	0.155925	-0.302071		0.0934631	0.25795	0.259607		0.0165513	0.0305232	-0.494436		0.00189301	0.0170131	-0.455433		0.458811	0.72876	0.106245		0.800532	0.857282	0.0390028		0.00462827	0.0112537	0.600681		0.000152706	0.00151844	0.561678
LCPOS_1003.6727	0.112862	0.308199	-0.349432		0.10351	0.190889	0.602234		0.289181	0.483102	0.318498		0.101414	0.269331	-0.451939		0.0143949	0.0272543	0.951666		0.022325	0.0640374	0.66793		0.676233	0.837314	-0.102506		0.402981	0.552909	-0.283736		0.00729539	0.0167629	-1.05417		0.00928968	0.0232242	-0.770436
LCPOS_989.6578	0.086905	0.270625	-0.35173		0.112974	0.20462	0.611994		0.298212	0.486694	0.315485		0.10303	0.270931	-0.450819		0.0171254	0.0310972	0.963725		0.0209659	0.0612584	0.667215		0.677664	0.837314	-0.099089		0.402457	0.552909	-0.29651		0.00963822	0.0208449	-1.06281		0.00834138	0.0210761	-0.766304
LCPOS_545.3956	0.0162125	0.0906732	-0.409381		0.00422842	0.0248152	-0.43202		0.460996	0.628229	-0.101974		0.0175224	0.0995272	-0.355415		0.828582	0.865137	-0.0226387		0.00993	0.0371068	0.307407		0.644887	0.827357	0.0539662		0.0144682	0.0505832	0.330046		0.550865	0.583753	0.076605		0.0921765	0.145086	-0.253441
LCPOS_791.5507	0.91278	0.958689	0.031829		0.028753	0.0803726	0.513145		0.258438	0.450492	0.293848		0.358859	0.505536	-0.216101		0.00472513	0.0117714	0.481316		0.209756	0.300862	0.262019		0.164524	0.48627	-0.24793		0.232471	0.381188	-0.219297		4.18852e-05	0.00040742	-0.729246		0.0282741	0.0556083	-0.50995
LCPOS_833.5976	0.994372	0.995953	0.00216689		0.0211266	0.0668155	0.577556		0.218542	0.420501	0.331989		0.367122	0.515132	-0.23037		0.00286824	0.00853119	0.575389		0.1345	0.219529	0.329822		0.251064	0.569506	-0.232536		0.207423	0.346518	-0.245567		0.000108324	0.000769098	-0.807926		0.0286055	0.0557965	-0.562358
LCPOS_819.5821	0.968889	0.991227	-0.0127201		0.0302756	0.0833165	0.58593		0.273378	0.469973	0.310212		0.42068	0.568894	-0.223156		0.00600615	0.0139815	0.59865		0.166916	0.250022	0.322933		0.351615	0.65778	-0.210435		0.195796	0.332551	-0.275717		0.000605194	0.00280842	-0.809085		0.0494131	0.0874894	-0.533368
LCPOS_847.6117	0.980509	0.993098	-0.00680236		0.039408	0.0968154	0.448753		0.240889	0.434495	0.283395		0.329674	0.488335	-0.226661		0.00714677	0.015565	0.455555		0.148303	0.232619	0.290197		0.245405	0.565698	-0.219859		0.339942	0.498676	-0.165358		0.000308826	0.00174309	-0.675413		0.0311797	0.0603204	-0.510055
LCPOS_861.628	0.838369	0.915757	-0.0535186		0.0356326	0.0924768	0.436929		0.278182	0.474159	0.243641		0.258168	0.424319	-0.256011		0.00338891	0.00937628	0.490448		0.112385	0.190046	0.29716		0.278183	0.597145	-0.202492		0.232268	0.381188	-0.193288		0.000259665	0.00152366	-0.69294		0.0282094	0.0556083	-0.499652
LCPOS_1571.0247	0.99455	0.995953	-0.0023582		0.030651	0.084024	0.615429		0.279153	0.474159	0.324725		0.376264	0.525491	-0.277966		0.00313316	0.00889818	0.617787		0.159884	0.242558	0.327083		0.273185	0.597145	-0.275608		0.162243	0.292367	-0.290705		0.000604175	0.00280842	-0.893395		0.0566414	0.0968026	-0.602691
LCPOS_934.5575	0.515902	0.700006	-0.184384		0.0263576	0.0757648	0.714914		0.495043	0.654526	0.2091		0.209916	0.383652	-0.991878		0.00633956	0.0144856	0.899298		0.186601	0.2743	0.393484		0.301516	0.622315	-0.807494		0.117627	0.234592	-0.505814		0.0380688	0.0610132	-1.70679		0.156189	0.221788	-1.20098
LCPOS_987.6787	0.217707	0.436644	-0.287451		0.00587792	0.0300239	0.72325		0.53957	0.691507	0.146882		0.171118	0.348719	-0.314962		8.84928e-05	0.000749696	1.0107		0.025387	0.0690605	0.434332		0.869338	0.93657	-0.0275115		0.0098554	0.0386053	-0.576369		5.12261e-05	0.000472345	-1.03821		0.0399605	0.0733126	-0.461844
LCPOS_959.6488	0.250799	0.474846	-0.289151		0.00936283	0.0405342	0.751802		0.420171	0.597873	0.20355		0.193039	0.371029	-0.32452		0.000431454	0.00228606	1.04095		0.0240513	0.0667048	0.4927		0.860278	0.936249	-0.0353696		0.0311394	0.0870432	-0.548252		0.00028769	0.00167426	-1.07632		0.037257	0.0699801	-0.52807
LCPOS_959.6493	0.739698	0.862374	-0.0764132		0.000620062	0.00776243	1.27954		0.0314991	0.152139	0.748212		0.941098	0.960028	-0.0202045		7.92648e-05	0.00069479	1.35595		0.00604408	0.0301651	0.824625		0.785859	0.900334	0.0562087		0.0706929	0.162961	-0.531326		0.000118867	0.000827407	-1.29974		0.0115726	0.0264958	-0.768416
LCPOS_1029.7267	0.77816	0.879766	0.0832089		0.00334537	0.0211259	1.23493		0.0128633	0.0829132	0.981887		0.978695	0.982695	0.00905504		0.000936778	0.00386693	1.15172		0.00234337	0.0181084	0.898678		0.750853	0.881166	-0.0741538		0.39149	0.54824	-0.253047		0.000465467	0.00232733	-1.22588		0.00412495	0.0124098	-0.972832
LCPOS_788.5382	0.408028	0.617697	-1.16026		0.0112152	0.0439931	0.912025		0.0958125	0.259645	0.609519		0.15411	0.336672	-0.466524		0.117255	0.158273	2.07229		0.17693	0.261709	1.76978		0.581045	0.804695	0.693741		0.249341	0.402346	-0.302506		6.32968e-06	0.000108579	-1.37855		0.00159328	0.00635522	-1.07604
LCPOS_991.7092	0.327214	0.553147	-0.324505		0.0529581	0.117869	0.766287		0.296453	0.486694	0.263691		0.276718	0.43953	-0.259182		0.0111791	0.0221708	1.09079		0.0318228	0.0813982	0.588196		0.788825	0.901877	0.0653225		0.154156	0.282155	-0.502596		0.0134028	0.0267302	-1.02547		0.0162096	0.0343547	-0.522873
LCPOS_977.6958	0.299357	0.523801	-0.349241		0.0485628	0.110511	0.769034		0.308966	0.491852	0.266109		0.286839	0.446614	-0.261736		0.0079915	0.0171066	1.11828		0.0241475	0.066711	0.61535		0.71482	0.860207	0.087505		0.142412	0.269262	-0.502925		0.0109666	0.0227669	-1.03077		0.0129417	0.0286249	-0.527845
LCPOS_707.4991	0.026206	0.117403	-0.260701		0.89537	0.918015	0.0163798		0.168499	0.358683	-0.131162		0.270264	0.434134	-0.103082		0.0655785	0.0944437	0.277081		0.264549	0.364718	0.12954		0.174437	0.497391	0.15762		0.254809	0.408902	-0.147541		0.348138	0.38086	-0.119461		0.793839	0.848834	0.02808
LCPOS_1397.9674	0.0210069	0.102427	-0.284351		0.0146015	0.0530503	-0.32271		0.138033	0.316141	-0.160064		0.151201	0.336086	-0.158211		0.740367	0.786917	-0.0383593		0.246866	0.343676	0.124287		0.250392	0.569506	0.12614		0.181172	0.313738	0.162646		0.183212	0.210486	0.164499		0.989252	0.991329	0.00185268
LCPOS_662.444	0.0047367	0.0480437	-0.227827		0.0019269	0.0147714	-0.238694		0.0987042	0.261493	-0.115219		0.0630717	0.204949	-0.130206		0.859534	0.890688	-0.0108674		0.0900196	0.16159	0.112608		0.137682	0.439569	0.0976212		0.0645085	0.151659	0.123475		0.0994615	0.127239	0.108489		0.849231	0.890627	-0.0149867
LCPOS_1383.9523	0.013226	0.0825708	-0.279863		0.0345535	0.091541	-0.294482		0.223333	0.422729	-0.130113		0.193339	0.371029	-0.142924		0.901268	0.92072	-0.0146182		0.125824	0.208239	0.149751		0.173131	0.497391	0.136939		0.195417	0.332551	0.164369		0.237362	0.266235	0.151557		0.920442	0.943021	-0.0128116
LIP_870.567	0.158461	0.375024	0.498366		1.34699e-05	0.00134306	1.90649		0.362581	0.548896	0.290756		0.0728043	0.226413	0.661719		0.000451072	0.00230404	1.40812		0.528012	0.636483	-0.20761		0.656708	0.835597	0.163353		1.47289e-06	4.97979e-05	-1.61573		0.000191944	0.00122775	-1.24477		0.190677	0.261353	0.370962
LIP_735.536	0.0117584	0.0799237	-0.295014		3.41563e-05	0.00208947	-0.718269		0.793775	0.867047	0.0237354		0.00515251	0.0417104	-0.295716		0.00430764	0.0110252	-0.423254		0.00590264	0.0299348	0.31875		0.994351	0.99716	-0.000701523		0.000133286	0.00174728	0.742004		0.00292387	0.00818005	0.422553		4.70927e-06	0.000524768	-0.319451
LIP_892.536	0.19239	0.415105	-0.367343		0.179239	0.287918	0.290847		0.0428568	0.169046	0.424307		0.035153	0.152187	-0.454915		0.00475146	0.0117904	0.65819		0.000394933	0.00993911	0.79165		0.657929	0.835652	-0.0875716		0.441214	0.586035	0.133461		0.00073721	0.00331278	-0.745761		7.79822e-05	0.00120364	-0.879222
LIP_791.555	0.787856	0.886494	0.110694		0.0102526	0.042508	0.950879		0.0900619	0.249781	0.507416		0.499538	0.628851	-0.192383		0.0111339	0.0221708	0.840186		0.105322	0.181502	0.396722		0.202013	0.529845	-0.303076		0.103926	0.215124	-0.443464		0.00113954	0.00430358	-1.14326		0.000811766	0.0041997	-0.699798
LIP_965.625	0.190958	0.415105	-0.327175		0.165947	0.270234	0.264118		0.0400132	0.164303	0.361003		0.0365619	0.157327	-0.400786		0.00533188	0.0128763	0.591293		0.000517954	0.00993911	0.688178		0.689207	0.845142	-0.0736105		0.514233	0.645063	0.0968855		0.000951886	0.00386194	-0.664903		8.96932e-05	0.00124867	-0.761789
LIP_833.602	0.769191	0.876606	0.107019		0.0172758	0.0591671	0.776481		0.0977985	0.260064	0.441116		0.487473	0.618046	-0.18112		0.0190657	0.0336934	0.669463		0.113067	0.190352	0.334097		0.177732	0.50476	-0.288139		0.15221	0.2807	-0.335365		0.00154847	0.00533698	-0.957602		0.000900238	0.00450119	-0.622236
LIP_906.514	0.499383	0.687136	-0.158641		0.00565498	0.0293068	0.578759		0.0784606	0.23226	0.376131		0.245497	0.41304	-0.232597		0.000193757	0.00129781	0.737399		0.0067021	0.0316607	0.534771		0.668253	0.836767	-0.0739561		0.166815	0.297584	-0.202628		2.6034e-06	5.77629e-05	-0.811355		0.00096352	0.00468561	-0.608727
LIP_735.602	0.0557243	0.201859	0.264056		0.248789	0.371958	0.222761		0.0736329	0.227301	0.305656		0.000133705	0.0055101	0.748878		0.813712	0.852118	-0.0412947		0.779749	0.84137	0.0415995		0.00284184	0.030115	0.484822		0.620453	0.732256	0.0828943		0.00787976	0.0178173	0.526117		0.00508618	0.0144447	0.443223
LIP_870.566	0.303912	0.528866	0.368713		5.75496e-05	0.00227001	1.65967		0.246261	0.43931	0.379366		0.265276	0.429731	0.379475		0.00019083	0.00129781	1.29096		0.970713	0.974832	0.0106525		0.971948	0.988658	0.0107612		4.59294e-06	0.000135874	-1.28031		1.32277e-05	0.0001738	-1.2802		0.999629	0.999629	0.000108679
LIP_721.521	0.0148153	0.0866227	-0.299163		3.57645e-05	0.00208947	-0.764184		0.774501	0.854396	0.0273366		0.00571834	0.0441307	-0.305811		0.00342689	0.00937628	-0.465021		0.00692653	0.0317089	0.3265		0.949142	0.979492	-0.00664706		0.000141648	0.00176439	0.791521		0.00277657	0.00794905	0.458374		5.09285e-06	0.000524768	-0.333147
LIP_428.366	0.658148	0.804277	-0.166652		0.000104603	0.00354287	1.30664		0.0533021	0.188601	0.496911		0.869193	0.903554	0.0465117		0.000363631	0.0020329	1.4733		0.0514814	0.110822	0.663563		0.543145	0.780634	0.213163		0.00160709	0.0102796	-0.809732		6.44605e-05	0.000551409	-1.26013		0.0935834	0.146676	-0.4504
LIP_931.856	0.698045	0.835771	0.12532		0.690017	0.766685	0.203995		0.96181	0.974159	-0.0137378		0.000390391	0.00718321	1.09851		0.8794	0.906056	0.0786746		0.648977	0.749697	-0.139058		0.00231959	0.027742	0.973189		0.660603	0.760175	-0.217733		0.099055	0.126948	0.894514		0.000106441	0.00135223	1.11225
LIP_646.451	0.517532	0.700006	-0.148068		0.0018863	0.0147173	-0.927654		0.479788	0.642735	-0.132472		0.00199742	0.0198817	-0.719298		0.00394897	0.0104618	-0.779586		0.881268	0.9121	0.0155964		0.000182514	0.00563414	-0.571229		0.00410155	0.0199459	0.795182		0.323244	0.355819	0.208357		0.00053232	0.0032865	-0.586826
LIP_662.447	0.0148845	0.0866227	-0.327296		3.07289e-05	0.00208947	-0.823695		0.751163	0.846549	0.0329312		0.00531209	0.0423773	-0.335696		0.00358633	0.00968173	-0.496399		0.00670945	0.0316607	0.360227		0.941432	0.976213	-0.00840011		0.000113418	0.001652	0.856626		0.00262342	0.00766513	0.487999		5.36737e-06	0.000524768	-0.368627
LIP_875.793	0.805372	0.894485	0.0973744		0.549917	0.643231	0.367874		0.91664	0.948709	0.0356505		0.000342657	0.00718321	1.34923		0.664413	0.718353	0.270499		0.865194	0.904695	-0.0617239		0.00152313	0.0229081	1.25186		0.576429	0.697305	-0.332223		0.124986	0.152213	0.981357		0.000257642	0.00217769	1.31358
LIP_796.511	0.773996	0.878911	0.0745282		0.032792	0.0885258	0.450859		0.155556	0.340879	0.262804		0.576473	0.686738	-0.102258		0.0343685	0.0535124	0.376331		0.197501	0.28676	0.188276		0.237071	0.561047	-0.176786		0.178999	0.310732	-0.188055		0.00167286	0.00562701	-0.553117		0.0030343	0.0098556	-0.365062
LIP_938.54	0.414954	0.621556	-0.289985		0.237956	0.361001	0.377374		0.0488849	0.180772	0.633945		0.0445156	0.170844	-0.613949		0.0190771	0.0336934	0.66736		0.000841908	0.0117207	0.92393		0.155154	0.466873	-0.323964		0.313697	0.475622	0.256571		0.000943975	0.00385185	-0.991324		1.9381e-05	0.000658605	-1.24789
LIP_953.607	0.978101	0.992074	0.00821417		0.0104803	0.042566	0.807098		0.352783	0.54004	0.197209		0.486314	0.618046	-0.151246		0.0111493	0.0221708	0.798884		0.373777	0.486047	0.188995		0.464129	0.732292	-0.15946		0.0289724	0.0822815	-0.609889		0.0028849	0.00818005	-0.958344		0.0350211	0.066484	-0.348455
LIP_958.564	0.94769	0.982178	0.0162383		0.021815	0.0676362	0.544044		0.594759	0.725286	0.0900349		0.489767	0.619848	-0.126494		0.0275781	0.0452072	0.527806		0.674158	0.77447	0.0737967		0.451036	0.726906	-0.142732		0.0323085	0.0889109	-0.454009		0.00496829	0.0119172	-0.670538		0.103439	0.156592	-0.216529
LIP_444.36	0.119866	0.317349	-0.612791		0.00743309	0.0351833	1.02803		0.355152	0.541111	0.234513		0.498076	0.628124	-0.176852		0.000537813	0.00252879	1.64082		0.0164998	0.0518355	0.847304		0.197086	0.524088	0.435939		0.0223683	0.0675807	-0.793517		0.00233091	0.0070125	-1.20488		0.0590389	0.100522	-0.411365
LIP_917.84	0.681694	0.823134	0.123666		0.666411	0.746296	0.200853		0.966591	0.974586	0.0115908		0.000158498	0.0055101	1.15303		0.87189	0.89977	0.0771869		0.712271	0.80009	-0.112075		0.00156768	0.0229081	1.02937		0.675318	0.773002	-0.189262		0.061613	0.0871157	0.95218		8.46048e-05	0.00122591	1.14144
LIP_979.602	0.690204	0.830585	-0.0878665		0.00417862	0.0248152	0.6135		0.0631524	0.215568	0.390071		0.286159	0.446614	-0.207304		0.000249102	0.001552	0.701367		0.008793	0.0348773	0.477937		0.453199	0.726906	-0.119438		0.14899	0.278376	-0.223429		1.03769e-05	0.000147352	-0.820804		0.000713836	0.00376098	-0.597375
LIP_905.839	0.804258	0.894485	-0.0874907		0.612466	0.699117	0.276591		0.549245	0.695123	-0.176986		0.000500513	0.00721962	1.10433		0.515355	0.578044	0.364082		0.776959	0.839637	-0.0894954		0.000625393	0.0121007	1.19182		0.401167	0.552909	-0.453577		0.143168	0.170553	0.827734		2.49342e-05	0.000709762	1.28131
LIP_931.624	0.5811	0.754262	-0.166061		0.000623181	0.00776243	1.14079		0.250985	0.4438	0.325364		0.335934	0.493732	-0.254121		6.78658e-07	2.67693e-05	1.30685		0.0067978	0.0316607	0.491426		0.519106	0.763629	-0.0880593		0.000133351	0.00174728	-0.815425		3.10559e-07	9.58683e-06	-1.39491		0.00283621	0.00952705	-0.579485
LIP_592.269	0.0725021	0.235084	0.786111		0.0434134	0.10327	1.26262		0.103984	0.264836	-0.598539		0.398479	0.548295	0.362029		0.424894	0.486398	0.476505		0.00378997	0.0236042	-1.38465		0.392405	0.684163	-0.424082		0.00788224	0.0341243	-1.86116		0.154171	0.182436	-0.900587		0.0475976	0.0849102	0.960568
LIP_929.84	0.456186	0.656909	0.238819		0.339559	0.46097	0.424408		0.295275	0.486416	0.303805		0.000150044	0.0055101	1.22502		0.674356	0.726544	0.185589		0.82727	0.872751	0.0649856		0.00180738	0.0256648	0.986196		0.769779	0.839034	-0.120603		0.0765678	0.103746	0.800608		0.00141753	0.00592026	0.921211
LIP_567.423	0.101678	0.293077	-0.131273		0.00706515	0.0338936	0.260141		0.0242476	0.130423	-0.145333		0.0903172	0.254554	-0.11333		0.00137282	0.00502424	0.391414		0.873083	0.91041	-0.0140606		0.843713	0.926864	0.0179429		0.000392309	0.00392309	-0.405474		0.000554629	0.00262524	-0.373471		0.538883	0.632408	0.0320035
LIP_749.552	0.0117527	0.0799237	-0.286505		4.41437e-05	0.00208947	-0.705196		0.730236	0.830877	0.0301358		0.00631155	0.0471706	-0.275429		0.00480493	0.0117904	-0.418691		0.00582339	0.0299348	0.31664		0.910436	0.959519	0.0110761		0.000160981	0.00192959	0.735332		0.00290745	0.00818005	0.429767		8.83909e-06	0.000524768	-0.305564
LIP_847.617	0.733065	0.857457	0.1276		0.0248522	0.0726134	0.766498		0.100221	0.262175	0.447072		0.48472	0.617866	-0.189091		0.0340444	0.0534444	0.638898		0.138657	0.223235	0.319472		0.159606	0.476137	-0.316691		0.202712	0.340894	-0.319426		0.00292638	0.00818005	-0.955589		0.00121937	0.00550101	-0.636163
LIP_957.872	0.270077	0.492942	0.309949		0.52441	0.627207	0.250151		0.558848	0.699792	0.150831		0.000231233	0.00566669	1.01814		0.88181	0.906056	-0.059798		0.569548	0.671726	-0.159118		0.0103055	0.0754321	0.708189		0.791312	0.849972	-0.0993203		0.0638166	0.0891925	0.767987		0.000630975	0.00356022	0.867307
LIP_849.778	0.986939	0.995953	0.00661792		0.537388	0.637297	0.410014		0.760182	0.851307	-0.105936		0.000484593	0.00721962	1.33292		0.54642	0.609039	0.403396		0.752328	0.819816	-0.112554		0.000720039	0.0132426	1.32631		0.42968	0.576162	-0.51595		0.175345	0.202498	0.922909		8.14564e-05	0.00120488	1.43886
LIP_901.808	0.349429	0.570333	0.295169		0.519916	0.624603	0.32316		0.571203	0.7084	0.167445		0.000127136	0.0055101	1.23899		0.956599	0.963383	0.0279917		0.697708	0.793867	-0.127723		0.00547469	0.0484009	0.94382		0.749046	0.826614	-0.155715		0.0869022	0.115265	0.915829		0.000644673	0.00356022	1.07154
LIP_915.825	0.589074	0.758375	0.167666		0.503797	0.614732	0.309318		0.371561	0.557734	0.237704		0.000126893	0.0055101	1.12948		0.76501	0.80827	0.141653		0.812079	0.863138	0.0700381		0.0023444	0.027742	0.961816		0.871612	0.908729	-0.0716147		0.0935876	0.121721	0.820163		0.00127337	0.00554656	0.891778
LIP_812.506	0.948977	0.982178	0.0215154		0.322001	0.446525	0.386092		0.0647194	0.215731	0.505501		0.407794	0.554981	-0.208203		0.340812	0.402915	0.364577		0.0649739	0.128859	0.483986		0.34007	0.65778	-0.229719		0.740312	0.823804	0.119409		0.120806	0.147629	-0.594296		0.00325855	0.0103748	-0.713704
LIP_873.777	0.565504	0.744913	0.183501		0.326184	0.450565	0.473998		0.318106	0.5019	0.291629		0.000114442	0.0055101	1.24444		0.55313	0.614588	0.290497		0.734162	0.814461	0.108128		0.0018753	0.0258351	1.06094		0.689522	0.783296	-0.182369		0.115303	0.143121	0.770447		0.00186502	0.00720539	0.952815
LIP_933.869	0.633343	0.791833	-0.168635		0.787134	0.839137	0.145007		0.423104	0.597873	-0.251375		0.00120314	0.0142372	1.05765		0.568693	0.62991	0.313641		0.801017	0.856509	-0.0827401		0.000630601	0.0121007	1.22628		0.453515	0.595186	-0.396382		0.106462	0.134498	0.91264		3.20597e-05	0.000784911	1.30902
LIP_995.653	0.991375	0.995953	-0.00350462		0.0103092	0.042508	0.901434		0.413002	0.594133	0.194526		0.434056	0.579285	-0.190186		0.0093694	0.0193944	0.904939		0.387296	0.499964	0.198031		0.426276	0.713812	-0.186682		0.0246935	0.0721498	-0.706908		0.00250837	0.0074206	-1.09162		0.0377572	0.0705701	-0.384713
LIP_973.671	0.634765	0.792062	-0.161016		0.000737996	0.0083171	1.29142		0.231734	0.431024	0.386375		0.356013	0.504529	-0.278135		4.16233e-06	8.95531e-05	1.45243		0.00716566	0.0319976	0.547391		0.449237	0.726906	-0.117119		0.000381218	0.00390362	-0.90504		2.09858e-06	4.80642e-05	-1.56955		0.00211757	0.00791303	-0.66451
LIP_943.856	0.401378	0.611542	0.224045		0.601145	0.68952	0.190064		0.382985	0.567681	0.204598		6.12435e-05	0.0055101	0.989964		0.929429	0.941789	-0.0339814		0.942517	0.954618	-0.0194465		0.00494144	0.045564	0.76592		0.967626	0.974489	0.0145349		0.0476379	0.0732098	0.799901		0.000494974	0.00311001	0.785366
LIP_759.6	0.000621276	0.012603	0.707214		0.0422343	0.102511	0.440775		0.00293319	0.0330566	0.636951		1.34239e-05	0.00476547	1.03686		0.17779	0.228266	-0.266439		0.700046	0.794808	-0.070263		0.0685339	0.28623	0.329646		0.280903	0.439298	0.196176		0.00370102	0.00948637	0.596084		0.0385714	0.071354	0.399909
LIP_959.885	0.921454	0.962106	0.0311057		0.896035	0.918015	0.0621715		0.586954	0.719753	-0.160506		0.00093044	0.0122336	1.02455		0.949235	0.957325	0.0310658		0.54536	0.648585	-0.191612		0.00266414	0.0291006	0.993441		0.629485	0.736351	-0.222678		0.0623394	0.0878194	0.962375		7.51638e-05	0.00120364	1.18505
LIP_599.41	0.486644	0.680707	-0.169748		0.000134936	0.00387786	0.734294		0.591494	0.722824	0.0994957		0.723885	0.796834	-0.0595074		0.000284537	0.00168949	0.904042		0.233859	0.328142	0.269244		0.599495	0.807604	0.110241		0.000561402	0.0051102	-0.634798		1.09853e-05	0.000152933	-0.793801		0.375302	0.465847	-0.159003
LIP_955.858	0.379866	0.590336	0.226768		0.404843	0.522615	0.267324		0.428844	0.600155	0.198313		0.00011028	0.0055101	0.986229		0.904044	0.921383	0.0405566		0.918136	0.935261	-0.0284546		0.00516199	0.0469874	0.759461		0.8278	0.875913	-0.0690111		0.0356538	0.0576633	0.718904		0.00419101	0.0125553	0.787916
LIP_849.596	0.894271	0.953352	0.0464463		0.297198	0.417016	0.445319		0.033926	0.153774	0.628625		0.3864	0.535691	-0.227396		0.34207	0.403438	0.398873		0.0417402	0.0980037	0.582178		0.281326	0.598029	-0.273842		0.64929	0.75225	0.183305		0.114031	0.142289	-0.672715		0.0019434	0.0073787	-0.856021
LIP_811.548	0.523544	0.706684	-0.17528		0.00108384	0.0102604	0.927476		0.426604	0.600155	0.172031		0.512399	0.639019	-0.133779		7.51323e-05	0.000683897	1.10276		0.051989	0.111173	0.347312		0.790534	0.902378	0.0415012		0.00128561	0.00905079	-0.755444		0.00016087	0.00106745	-1.06125		0.0252107	0.0502797	-0.30581
LIP_612.475	0.827973	0.908595	0.0853755		0.0103576	0.042508	0.943817		0.0896189	0.249527	0.49686		0.455528	0.59453	-0.208753		0.00888046	0.0185892	0.858442		0.073496	0.137766	0.411484		0.186223	0.514179	-0.294128		0.10142	0.213043	-0.446958		0.00117139	0.00435439	-1.15257		0.000561997	0.00336016	-0.705612
LIP_761.614	0.00398475	0.0448004	0.44376		0.974689	0.977443	0.00652449		0.306017	0.49062	0.175661		3.75376e-06	0.00266517	1.00236		0.0759922	0.107479	-0.437235		0.195801	0.285459	-0.268098		0.0115992	0.0807396	0.558603		0.390318	0.54824	0.169137		0.000318407	0.00175248	0.995838		0.000113942	0.00135223	0.826701
LIP_903.826	0.808066	0.89505	0.088601		0.39058	0.512153	0.371925		0.972972	0.9771	-0.0110987		0.00607223	0.0458647	0.956871		0.471216	0.533594	0.283324		0.714447	0.80009	-0.0996998		0.00204473	0.026063	0.86827		0.315518	0.475622	-0.383023		0.130088	0.157347	0.584946		0.000502782	0.00313136	0.967969
LIP_941.842	0.261413	0.485872	0.286472		0.435104	0.551362	0.253236		0.472606	0.638901	0.17619		0.000126011	0.0055101	1.01496		0.921683	0.936188	-0.0332355		0.682264	0.780044	-0.110282		0.00701694	0.0552908	0.728493		0.802151	0.857722	-0.0770461		0.028078	0.0483868	0.761729		0.000980733	0.00471784	0.838775
LIP_428.366.1	0.765908	0.876606	-0.0388285		0.0209846	0.0668155	0.719268		0.724256	0.82939	-0.0561052		0.686958	0.77541	0.0698921		0.0170109	0.0310462	0.758096		0.892067	0.920593	-0.0172767		0.455962	0.726906	0.108721		0.0147058	0.0505832	-0.775373		0.0325049	0.0539217	-0.649376		0.469189	0.558933	0.125997
LIP_599.41.1	0.210747	0.42587	-0.345427		0.53356	0.635617	0.20999		0.155091	0.340879	0.299004		0.0190702	0.105651	-0.497696		0.118399	0.159513	0.555417		0.00296792	0.0208636	0.644431		0.420549	0.706486	-0.152269		0.777673	0.841603	0.0890142		0.0520674	0.0776842	-0.707686		8.69279e-05	0.00123438	-0.7967
LIP_899.792	0.348143	0.570333	0.269174		0.499703	0.612762	0.286848		0.363846	0.54964	0.254697		0.000130172	0.0055101	1.14202		0.967351	0.972832	0.0176741		0.961301	0.966747	-0.014477		0.00382633	0.0377319	0.872843		0.937648	0.95766	-0.0321511		0.0601264	0.0857224	0.855169		0.00252052	0.00873599	0.88732
LIP_674.482	0.652594	0.802874	-0.0771776		0.0187589	0.0618334	0.61392		0.305665	0.49062	0.218428		0.566527	0.678708	-0.118361		0.00656511	0.0147975	0.691097		0.123935	0.205594	0.295606		0.820981	0.920479	-0.0411838		0.0742857	0.166948	-0.395492		0.00351201	0.00922432	-0.732281		0.0434409	0.0790847	-0.336789
LIP_811.617	0.818413	0.900889	-0.0850345		0.00113516	0.0106048	1.31775		0.125765	0.303719	0.552703		0.33039	0.488335	-0.318031		1.20774e-07	6.77184e-06	1.40279		0.00353686	0.0228288	0.637737		0.119688	0.413421	-0.232996		0.000570606	0.00512823	-0.765048		9.4761e-09	7.47559e-07	-1.63578		0.00035149	0.00262692	-0.870734
LIP_959.654	0.874241	0.939049	-0.035693		0.000438571	0.00668504	1.23923		0.00351992	0.0373007	0.842952		0.454944	0.59453	-0.180711		0.000187251	0.00129781	1.27492		4.57741e-05	0.00487061	0.878645		0.353904	0.65778	-0.145018		0.109504	0.222774	-0.396275		9.04836e-05	0.000678709	-1.41994		1.6069e-05	0.000658605	-1.02366
LIP_896.723	0.857192	0.927753	0.0456688		0.605419	0.693302	-0.200876		0.455309	0.62355	-0.179614		0.000527554	0.00721962	0.860161		0.537071	0.600504	-0.246545		0.381564	0.494363	-0.225283		0.00196492	0.0258351	0.814492		0.954855	0.967114	0.0212621		0.021637	0.038502	1.06104		3.66941e-05	0.000840413	1.03978
LIP_610.462	0.515986	0.700006	-0.178044		0.429904	0.546031	0.257034		0.129546	0.310735	0.397181		0.551904	0.669832	-0.122728		0.192929	0.245043	0.435077		0.0303451	0.0780618	0.575224		0.784989	0.900334	0.0553157		0.671367	0.770065	0.140147		0.221569	0.2509	-0.379762		0.0196787	0.0408535	-0.519909
LIP_964.609	0.99084	0.995953	-0.00235593		0.000587728	0.00772753	0.972431		0.00658486	0.0542101	0.713862		0.481741	0.616281	-0.158726		6.20307e-05	0.000613326	0.974787		0.00060978	0.0102472	0.716218		0.348139	0.65778	-0.15637		0.178285	0.31025	-0.258569		7.8225e-06	0.000120739	-1.13116		7.77027e-05	0.00120364	-0.872588
LIP_567.421	0.156429	0.3736	-0.19197		0.0430905	0.103033	0.319692		0.4351	0.605728	0.0770038		0.007681	0.0534658	-0.299337		0.00455754	0.0113938	0.511662		0.022497	0.0640374	0.268974		0.352829	0.65778	-0.107367		0.0899789	0.193006	-0.242688		0.0011892	0.00439758	-0.619029		0.000417072	0.00293189	-0.37634
LIP_828.486	0.916999	0.960586	0.0331213		0.538635	0.637297	0.228888		0.0471058	0.176819	0.49114		0.358524	0.505536	-0.210865		0.591465	0.647057	0.195766		0.0508615	0.110097	0.458018		0.264307	0.586431	-0.243986		0.460203	0.600633	0.262252		0.225779	0.25526	-0.439753		0.00176054	0.00690598	-0.702005
LIP_600.416	0.768028	0.876606	-0.100971		0.012571	0.0474758	0.674699		0.0589824	0.20428	0.559206		0.095071	0.258778	-0.523402		0.00316281	0.00893205	0.77567		0.0209556	0.0612584	0.660177		0.155493	0.466873	-0.422431		0.547245	0.669903	-0.115493		2.04726e-05	0.000230723	-1.1981		0.00303997	0.0098556	-1.08261
LIP_894.708	0.380727	0.590336	0.204154		0.884122	0.911192	0.0522705		0.557497	0.699334	0.131077		0.000125453	0.0055101	0.972124		0.67369	0.726544	-0.151883		0.743614	0.81931	-0.0730762		0.00117065	0.0197896	0.767971		0.817702	0.869115	0.078807		0.0268089	0.0464251	0.919854		0.000212769	0.00188833	0.841047
LIP_763.568	0.0127267	0.0814049	-0.310371		4.72241e-05	0.00209557	-0.728001		0.944282	0.967118	0.0069269		0.00556117	0.0438714	-0.318449		0.00607548	0.0140508	-0.417629		0.00809367	0.033803	0.317298		0.9378	0.976213	-0.00807798		0.00015343	0.0018782	0.734927		0.00401936	0.0100132	0.409551		8.16869e-06	0.000524768	-0.325376
LIP_927.825	0.767399	0.876606	0.0803007		0.149974	0.251647	0.466627		0.506553	0.666023	0.164203		0.000516852	0.00721962	0.9212		0.246964	0.301279	0.386326		0.752845	0.819816	0.0839022		0.00281478	0.030115	0.840899		0.306455	0.466917	-0.302424		0.12056	0.147582	0.454573		0.00214278	0.00791895	0.756997
LIP_974.536	0.917292	0.960586	0.0252311		0.0248522	0.0726134	0.526807		0.613755	0.73984	0.0831203		0.4469	0.591976	-0.138715		0.0351837	0.0545424	0.501576		0.739174	0.817467	0.0578892		0.391652	0.684163	-0.163946		0.0352487	0.0944399	-0.443687		0.00533081	0.0126163	-0.665522		0.0959717	0.14853	-0.221835
LIP_847.764	0.570027	0.748095	-0.14449		0.564727	0.65623	0.220502		0.652583	0.777406	-0.106071		0.00113324	0.013729	0.811776		0.359185	0.420134	0.364992		0.878354	0.91041	0.0384193		0.00054816	0.0114073	0.956267		0.391215	0.54824	-0.326573		0.135904	0.162993	0.591274		0.000462775	0.00308412	0.917847
LIP_849.608	0.853537	0.925208	-0.0522883		0.0619058	0.131991	0.45227		0.0104868	0.0730095	0.623437		0.554913	0.671855	-0.125312		0.0207273	0.0363102	0.504558		0.00175989	0.016406	0.675725		0.683253	0.840744	-0.0730238		0.285924	0.442279	0.171167		0.0021903	0.00673208	-0.577582		4.21038e-05	0.00090587	-0.748749
LIP_913.809	0.717675	0.848757	0.0984515		0.14818	0.250495	0.472629		0.602753	0.731547	0.134524		0.000483957	0.00721962	0.962848		0.265885	0.321051	0.374177		0.896647	0.922895	0.0360724		0.00294648	0.0307647	0.864396		0.260836	0.415639	-0.338105		0.0977359	0.125939	0.490219		0.00122813	0.00550101	0.828324
LIP_945.869	0.709448	0.840915	-0.111371		0.723364	0.791354	-0.216311		0.562	0.701605	-0.159604		0.00122896	0.0143042	0.902055		0.866478	0.895486	-0.10494		0.876655	0.91041	-0.0482329		0.00205567	0.026063	1.01343		0.925041	0.953236	0.0567072		0.0984087	0.126576	1.11837		0.000194746	0.00178781	1.06166
LIP_1571.037	0.694696	0.833586	0.269882		0.0183014	0.0610045	1.36158		0.101417	0.263179	0.820266		0.609111	0.711297	-0.253197		0.0218991	0.0377388	1.09169		0.149002	0.232619	0.550385		0.188654	0.514179	-0.523078		0.149766	0.279092	-0.54131		0.00091316	0.00379148	-1.61477		0.0014109	0.00592026	-1.07346
LIP_919.856	0.610166	0.779169	-0.168988		0.808704	0.853165	0.125808		0.353284	0.54004	-0.302545		0.00221641	0.020982	0.993183		0.571813	0.630415	0.294796		0.675207	0.77447	-0.133557		0.000445328	0.00960673	1.16217		0.409853	0.555335	-0.428353		0.111025	0.139518	0.867375		9.78914e-05	0.00131138	1.29573
LIP_551.425	0.257018	0.48404	-0.298076		0.0390492	0.0968154	0.481368		0.0641878	0.215731	0.43206		0.132243	0.309876	-0.326677		0.000424632	0.00226683	0.779444		0.000476607	0.00993911	0.730136		0.864092	0.936457	-0.0286013		0.771675	0.839034	-0.0493084		0.000103728	0.000743907	-0.808045		0.000199624	0.00179409	-0.758737
LIP_683.584	0.0670872	0.229601	-0.261709		0.0624772	0.132811	0.765977		0.16851	0.358683	-0.292714		0.433217	0.579255	-0.159885		0.0212692	0.036832	1.02769		0.875837	0.91041	-0.0310045		0.596769	0.807604	0.101824		0.0184868	0.059051	-1.05869		0.0322705	0.0536582	-0.925862		0.566666	0.653138	0.132829
LIP_843.68	0.457906	0.656909	-0.117419		0.000785395	0.00871298	0.681458		0.84698	0.897546	0.0324366		0.826662	0.867338	0.0351258		2.08875e-05	0.000274632	0.798876		0.275899	0.377434	0.149855		0.234209	0.561047	0.152544		6.11418e-05	0.0010588	-0.649021		5.85371e-05	0.000519214	-0.646332		0.979767	0.985013	0.00268926
LIP_939.824	0.719739	0.848757	0.0918747		0.560701	0.653691	0.1744		0.380365	0.564977	0.192652		0.000201596	0.0055214	0.844535		0.804602	0.843822	0.0825254		0.706897	0.797928	0.100777		0.00665868	0.0552908	0.75266		0.951247	0.966127	0.0182519		0.0416958	0.0656409	0.670134		0.00977598	0.0238521	0.651883
LIP_769.569	0.996759	0.996759	0.00166268		0.00149212	0.0126119	1.41052		0.103051	0.264836	0.655837		0.559132	0.673997	-0.206242		1.23991e-07	6.77184e-06	1.40886		0.00470836	0.0268149	0.654175		0.134294	0.431444	-0.207904		0.00130322	0.00905079	-0.754681		7.82556e-08	3.26832e-06	-1.61676		0.000658647	0.00356977	-0.862079
LIP_979.639	0.165427	0.380141	-0.347482		0.255803	0.377589	0.220563		0.0602945	0.207811	0.323169		0.0260623	0.132399	-0.426293		0.00799912	0.0171066	0.568045		0.000489792	0.00993911	0.670651		0.662193	0.836562	-0.0788112		0.511281	0.644777	0.102606		0.00190616	0.00617152	-0.646857		0.000111317	0.00135223	-0.749462
LIP_953.841	0.400971	0.611542	0.245505		0.154791	0.256779	0.418924		0.165323	0.354797	0.351762		0.000367373	0.00718321	0.958681		0.574988	0.632933	0.173419		0.701894	0.794808	0.106257		0.0118626	0.0817715	0.713176		0.798469	0.856364	-0.0671621		0.0483445	0.0739224	0.539757		0.0169846	0.0355726	0.606919
LIP_788.512	0.668444	0.812664	-0.145658		0.331024	0.45372	0.36854		0.119282	0.293116	0.425529		0.306342	0.465744	-0.251751		0.1749	0.22537	0.514198		0.0295151	0.0764808	0.571187		0.637797	0.827357	-0.106093		0.870195	0.908729	0.0569895		0.0951165	0.123125	-0.620291		0.00661617	0.0178137	-0.677281
LIP_819.581	0.722041	0.848757	0.144066		0.0174617	0.0591671	0.863896		0.124484	0.301679	0.459969		0.513003	0.639019	-0.194449		0.0182553	0.0326479	0.71983		0.150527	0.232703	0.315903		0.140705	0.442037	-0.338515		0.113898	0.229737	-0.403927		0.00128489	0.00465445	-1.05834		0.00131341	0.00565164	-0.654418
LIP_741.698	0.637097	0.793577	-0.121668		0.0210095	0.0668155	0.934395		0.0104615	0.0730095	0.435167		0.454237	0.59453	0.104139		0.0140313	0.0267199	1.05606		0.042325	0.0980037	0.556835		0.36682	0.658019	0.225807		0.156691	0.285258	-0.499227		0.0327201	0.0539946	-0.830255		0.0963346	0.14853	-0.331028
LIP_576.51	0.41819	0.623331	-0.127086		0.0118632	0.0455291	0.562604		0.352636	0.54004	0.186328		0.388118	0.536116	-0.163464		0.00165065	0.0057459	0.689689		0.0853128	0.156114	0.313413		0.825206	0.920479	-0.0363786		0.0505682	0.125536	-0.376276		0.000741922	0.00331298	-0.726068		0.0367825	0.0694564	-0.349792
LIP_920.723	0.191713	0.415105	0.250115		0.789847	0.840766	-0.077163		0.692582	0.806119	0.0816459		0.000164006	0.0055101	0.818593		0.272561	0.327442	-0.327278		0.413791	0.522761	-0.168469		0.00362474	0.0367652	0.568479		0.577487	0.697305	0.158809		0.0111224	0.0229561	0.895756		0.000479097	0.00308412	0.736947
LIP_933.638	0.61981	0.786924	-0.100854		0.0452365	0.106	0.579038		0.464041	0.62996	-0.122671		0.584866	0.693021	-0.0877524		0.0219773	0.0377522	0.679893		0.88454	0.914153	-0.0218174		0.926976	0.970727	0.0131018		0.0187134	0.059051	-0.70171		0.023254	0.0408672	-0.666791		0.816072	0.863504	0.0349191
LIP_922.74	0.368601	0.583042	0.178834		0.494478	0.610133	-0.212969		0.758853	0.851162	-0.0617243		0.000231456	0.00566669	0.76022		0.234285	0.287789	-0.391803		0.270173	0.370314	-0.240558		0.0055218	0.0484009	0.581386		0.620871	0.732256	0.151244		0.0118735	0.0242676	0.973189		0.00014893	0.00151844	0.821944
LIP_1397.982	0.0139239	0.0837793	-0.431682		4.2007e-05	0.00208947	-1.14293		0.475075	0.638901	0.0940552		0.00412574	0.0363398	-0.439507		0.00407326	0.0107112	-0.711243		0.00682266	0.0316607	0.525738		0.962774	0.987817	-0.00782443		0.000137814	0.00174728	1.23698		0.00272358	0.00783385	0.703419		3.78255e-06	0.000524768	-0.533562
LIP_957.639	0.92093	0.962106	-0.0249084		0.00133928	0.0115962	0.859786		0.0844816	0.242842	0.356786		0.316105	0.476471	-0.202544		0.00122561	0.0045819	0.884695		0.0735397	0.137766	0.381694		0.390408	0.684163	-0.177636		0.0167891	0.0549321	-0.503		9.51092e-05	0.00069616	-1.06233		0.00123192	0.00550101	-0.55933
LIP_952.553	0.725612	0.851545	-0.0750923		0.00492253	0.0266185	0.631024		0.275988	0.472172	0.22995		0.508177	0.637082	-0.129704		1.14361e-06	4.05981e-05	0.706116		0.021354	0.0618829	0.305042		0.594722	0.807604	-0.0546121		0.00216732	0.0126131	-0.401074		6.71985e-08	2.98193e-06	-0.760728		0.014068	0.0308281	-0.359654
LIP_892.692	0.775719	0.878911	0.0642364		0.664417	0.745238	0.116644		0.961686	0.974159	-0.0106204		0.000511022	0.00721962	0.817613		0.848106	0.881633	0.0524075		0.74309	0.81931	-0.0748568		0.00154191	0.0229081	0.753377		0.610843	0.724728	-0.127264		0.0147335	0.0286596	0.700969		0.000308995	0.00247854	0.828233
LIP_772.518	0.789706	0.88717	0.0863036		0.307769	0.430149	0.402587		0.0349627	0.155205	0.56987		0.517582	0.641332	-0.159195		0.404102	0.465767	0.316283		0.0494476	0.108693	0.483566		0.277569	0.597145	-0.245498		0.647051	0.751892	0.167283		0.144946	0.172381	-0.561781		0.00277234	0.00937316	-0.729065
LIP_940.609	0.524992	0.707294	-0.15559		0.0119288	0.0455346	0.769619		0.0527938	0.18836	0.294101		0.179902	0.35593	-0.20558		0.00540732	0.0129266	0.925209		0.0333787	0.0840387	0.44969		0.803118	0.907983	-0.0499905		0.0751766	0.167539	-0.475518		0.00362077	0.00937601	-0.975199		0.00175066	0.00690538	-0.499681
LIP_567.42	0.671669	0.815188	-0.119106		0.0295922	0.0821393	0.580741		0.0333678	0.153774	0.495774		0.34075	0.49458	-0.237301		0.00917548	0.0191044	0.699847		0.00787302	0.0332729	0.61488		0.621404	0.821595	-0.118195		0.649478	0.75225	-0.0849671		0.00163767	0.00556338	-0.818042		0.000411565	0.00292211	-0.733075
LIP_918.707	0.292016	0.517115	0.253959		0.594226	0.683793	0.142222		0.4508	0.619087	0.168368		0.000290434	0.00665188	0.873266		0.684873	0.735642	-0.111737		0.713878	0.80009	-0.0855909		0.00840475	0.0634827	0.619307		0.916174	0.946847	0.0261459		0.0113635	0.0233181	0.731044		0.00285455	0.00952705	0.704898
LIP_871.762	0.815973	0.900889	0.066668		0.143896	0.246183	0.516463		0.607641	0.736221	0.133371		0.000416868	0.00718321	0.960717		0.23262	0.28624	0.449795		0.824116	0.870718	0.0667026		0.00428951	0.0406073	0.894049		0.24909	0.402346	-0.383093		0.163205	0.191726	0.444254		0.00156187	0.00631528	0.827346
LIP_746.594	0.248715	0.47216	0.166749		0.435654	0.551362	0.125882		0.851495	0.900134	0.0306263		0.000314286	0.00697322	0.640994		0.818898	0.856285	-0.0408667		0.456885	0.567113	-0.136123		0.011541	0.0807396	0.474245		0.538872	0.665302	-0.0952559		0.00259339	0.00762016	0.515112		0.000646857	0.00356022	0.610368
LIP_550.421	0.47525	0.672006	-0.167056		5.11425e-05	0.00213595	0.866244		0.298569	0.486694	0.187788		0.513347	0.639019	-0.11073		7.02991e-06	0.000138645	1.0333		0.0554158	0.114044	0.354843		0.73735	0.879863	0.0563255		2.20258e-05	0.000488697	-0.678457		2.3048e-08	1.48764e-06	-0.976975		0.0339475	0.0646186	-0.298518
LIP_1235.855	0.18514	0.4095	-0.248564		0.000193408	0.00416121	-0.889731		0.513576	0.669249	-0.0998837		0.00145717	0.0154416	-0.580877		0.00138464	0.00503142	-0.641167		0.128024	0.211388	0.14868		0.00220391	0.0269789	-0.332313		0.000417819	0.00412016	0.789847		0.0520812	0.0776842	0.308853		0.000219528	0.00192426	-0.480994
LIP_807.552	0.81564	0.900889	0.0783751		0.248845	0.371958	0.462938		0.0351944	0.155205	0.59469		0.432517	0.579255	-0.194102		0.321013	0.381136	0.384563		0.0489585	0.108065	0.516315		0.23671	0.561047	-0.272477		0.723072	0.80975	0.131753		0.0971933	0.125468	-0.65704		0.00134797	0.00571753	-0.788792
LIP_962.595	0.750102	0.867784	0.0643032		0.0101147	0.0422436	0.51312		0.0744708	0.227906	0.31393		0.525347	0.647563	-0.11104		0.024857	0.0415258	0.448817		0.16343	0.245699	0.249627		0.334711	0.657095	-0.175343		0.16067	0.291009	-0.199191		0.00053503	0.00258416	-0.62416		0.0039854	0.0120924	-0.424969
LIP_733.583	0.86242	0.931782	-0.0244727		0.0373023	0.0945879	0.436029		0.621533	0.747946	-0.0825911		0.00114086	0.013729	0.589204		0.0378386	0.0584031	0.460501		0.749907	0.819816	-0.0581185		0.00209633	0.0261122	0.613676		0.0105696	0.0403463	-0.51862		0.358671	0.391177	0.153175		6.88551e-05	0.00120364	0.671795
LIP_922.698	0.864943	0.931881	-0.0483438		0.041529	0.101674	0.505609		0.0106516	0.0730095	0.622422		0.599792	0.702727	-0.111115		0.0139752	0.0267199	0.553953		0.0019344	0.0171678	0.670766		0.726043	0.86783	-0.0627713		0.478107	0.616398	0.116813		0.00201847	0.00636938	-0.616724		5.78338e-05	0.001081	-0.733537
LIP_935.653	0.453559	0.656909	-0.184726		0.00758066	0.0355953	0.831898		0.051661	0.186189	0.305228		0.210366	0.383652	-0.199935		0.00263903	0.00797323	1.01662		0.0185908	0.0566113	0.489954		0.93823	0.976213	-0.015209		0.0517434	0.127562	-0.52667		0.00243603	0.00726716	-1.03183		0.0016406	0.00650742	-0.505163
LIP_837.566	0.487498	0.680707	-0.14254		0.0060617	0.0305234	0.861314		0.00994366	0.0726736	0.531568		0.629656	0.729292	-0.0895295		0.0022444	0.0071203	1.00385		0.000902845	0.0118707	0.674109		0.76065	0.888259	0.053011		0.191456	0.327668	-0.329746		0.00321761	0.00868631	-0.950843		0.000391195	0.00281056	-0.621098
LIP_828.5	0.75045	0.867784	-0.135868		0.277872	0.39716	0.48893		0.150566	0.335116	0.502142		0.249222	0.417701	-0.356323		0.160224	0.209573	0.624798		0.0534891	0.112027	0.63801		0.429967	0.716611	-0.220455		0.97497	0.980494	0.0132119		0.0594703	0.0853008	-0.845253		0.00818668	0.0207591	-0.858465
LIP_721.584	0.803214	0.894485	0.037748		0.586864	0.676418	0.0837593		0.950229	0.967952	-0.0113298		0.00414581	0.0363398	0.714856		0.733699	0.782172	0.0460113		0.768226	0.832733	-0.0490778		0.00438901	0.0410026	0.677108		0.49916	0.636273	-0.0950891		0.00447876	0.0110032	0.631096		0.00600238	0.0165825	0.726185
LIP_658.52	0.00911448	0.0735372	-0.528127		1.66451e-05	0.00134306	-1.21532		0.726786	0.829611	0.047762		0.00516974	0.0417104	-0.450836		0.00651171	0.0147239	-0.687196		0.00705634	0.0317089	0.575889		0.678107	0.837314	0.0772907		9.93809e-05	0.00158533	1.26308		0.00127318	0.00465445	0.764487		1.7703e-05	0.000658605	-0.498598
LIP_790.502	0.923136	0.962219	-0.0305093		0.00276113	0.0184944	0.947776		0.204482	0.399952	0.380145		0.355219	0.504411	-0.244553		2.69659e-06	7.9774e-05	0.978286		0.0423295	0.0980037	0.410654		0.132436	0.429852	-0.214044		0.00267674	0.0143976	-0.567632		3.95678e-09	4.68219e-07	-1.19233		0.00276152	0.00937316	-0.624698
LIP_1249.871	0.264549	0.489887	-0.204139		0.000340563	0.00589755	-0.831954		0.484099	0.645895	-0.105642		0.00125514	0.0143734	-0.570069		0.00174457	0.0058983	-0.627815		0.330151	0.439789	0.0984973		0.000924402	0.0164081	-0.36593		0.000696678	0.00595953	0.726313		0.0926397	0.121131	0.261886		0.000590722	0.00343781	-0.464427
LIP_1193.81	0.0952923	0.284275	-0.306692		0.000683188	0.00822142	-0.869431		0.378207	0.56295	-0.127762		0.000667226	0.00893831	-0.599016		0.00934808	0.0193944	-0.562739		0.110432	0.188026	0.17893		0.0152884	0.102404	-0.292324		0.00237199	0.0131571	0.741669		0.132651	0.15963	0.270415		0.000196407	0.00178781	-0.471254
LIP_614.236	0.178275	0.400554	-0.323892		0.131186	0.231122	0.277911		0.0381058	0.160089	0.371497		0.0276566	0.135422	-0.407736		0.003848	0.0103097	0.601803		0.000574792	0.0101576	0.695388		0.63978	0.827357	-0.0838444		0.531111	0.658096	0.0935854		0.000395918	0.00207725	-0.685647		8.13441e-05	0.00120488	-0.779233
LIP_823.545	0.796376	0.89325	0.088892		0.77536	0.830325	-0.131581		0.0126719	0.0825418	0.665637		0.535505	0.655944	-0.148257		0.627272	0.683073	-0.220473		0.0169074	0.0528823	0.576745		0.28007	0.597145	-0.237149		0.105054	0.215574	0.797218		0.969319	0.972057	-0.0166757		0.000816279	0.0041997	-0.813893
LIP_795.587	0.338472	0.561484	-0.253298		0.0369775	0.0944389	0.478271		0.542495	0.692754	0.126959		0.0492984	0.181587	-0.42375		0.00270006	0.00808878	0.731569		0.0726636	0.137576	0.380257		0.399329	0.686949	-0.170452		0.0507611	0.125576	-0.351312		7.76905e-05	0.000648944	-0.902021		0.00157437	0.00631528	-0.550709
LIP_868.694	0.588081	0.758375	-0.0990644		0.570857	0.661188	-0.174282		0.19237	0.39004	-0.257743		0.00154312	0.016112	0.640803		0.799499	0.840955	-0.0752172		0.377508	0.490002	-0.158679		0.000112424	0.00380101	0.739868		0.775316	0.840419	-0.0834615		0.0223528	0.0394789	0.815085		2.46709e-05	0.000709762	0.898546
LIP_443.4	0.0298628	0.127726	-0.156529		0.203786	0.317299	-0.0882857		0.00417929	0.0406479	-0.22178		0.104802	0.272997	-0.109807		0.049904	0.0739705	0.0682432		0.0196475	0.0583671	-0.0652513		0.0222245	0.138416	0.0467224		0.0021396	0.0126131	-0.133495		0.499922	0.53617	-0.0215209		0.000478763	0.00308412	0.111974
LIP_1214.739	0.292977	0.517115	-0.222593		1.70247e-05	0.00134306	-1.25317		0.141475	0.321206	-0.288525		0.0163306	0.0947379	-0.51018		7.74137e-05	0.00069479	-1.03058		0.464985	0.574155	-0.0659324		0.00679525	0.0552908	-0.287587		5.62082e-05	0.0010588	0.964644		0.000339239	0.00183862	0.742989		0.0706303	0.116082	-0.221654
LIP_694.458	0.66199	0.807583	-0.1444		0.0690488	0.143767	0.660102		0.661417	0.783983	0.105298		0.74295	0.809104	0.0760885		0.0253384	0.0421318	0.804502		0.206425	0.29789	0.249698		0.238642	0.561047	0.220489		0.088348	0.191241	-0.554804		0.073735	0.100483	-0.584014		0.814464	0.863089	-0.0292095
LIP_865.593	0.700312	0.83623	0.129854		0.807516	0.853165	-0.109478		0.0112321	0.0759505	0.673941		0.513915	0.639019	-0.158654		0.586951	0.64311	-0.239331		0.0188114	0.0566113	0.544088		0.186961	0.514179	-0.288508		0.101139	0.213043	0.783419		0.907469	0.91781	-0.0491764		0.000588401	0.00343781	-0.832595
LIP_599.411	0.48011	0.675366	-0.172019		0.000136544	0.00387786	0.732386		0.530775	0.685182	0.113795		0.658274	0.755615	-0.074527		0.000271293	0.00164631	0.904405		0.199577	0.289184	0.285814		0.640862	0.827357	0.0974922		0.00053228	0.00497262	-0.618591		8.41196e-06	0.000127074	-0.806913		0.27665	0.362464	-0.188322
LIP_707.501	0.011013	0.0796437	-0.283775		1.58066e-05	0.00134306	-0.721508		0.774973	0.854396	0.0247021		0.00435992	0.0372957	-0.288921		0.00242299	0.00754529	-0.437734		0.00656322	0.0316607	0.308477		0.958192	0.984538	-0.00514667		7.70386e-05	0.00130232	0.746211		0.00161636	0.00551737	0.432587		8.19771e-06	0.000524768	-0.313623
LIP_568.428	0.116105	0.311074	-0.559498		0.150279	0.251647	0.400241		0.0336053	0.153774	0.586671		0.00745162	0.0529065	-0.776106		0.00168937	0.00581386	0.959739		0.000180086	0.00784049	1.14617		0.391538	0.684163	-0.216608		0.330457	0.489822	0.18643		2.45979e-05	0.000260665	-1.17635		6.88495e-07	0.000488831	-1.36278
LIP_836.653	0.107531	0.299399	-0.216695		0.000904236	0.00930446	0.671713		0.0823617	0.238681	-0.241556		0.585641	0.693021	-0.0653284		8.74929e-05	0.000749696	0.888408		0.855107	0.896789	-0.0248601		0.219101	0.547761	0.151367		5.71959e-05	0.0010588	-0.913268		0.000505792	0.00245967	-0.737041		0.159698	0.225867	0.176227
LIP_993.62	0.292936	0.517115	-0.209304		0.157752	0.260475	0.242762		0.0318939	0.153005	0.383496		0.0261446	0.132399	-0.366832		0.00709759	0.0155055	0.452065		0.0005017	0.00993911	0.5928		0.24065	0.562044	-0.157528		0.335599	0.494347	0.140734		0.000361235	0.0019284	-0.609594		3.37391e-06	0.000524768	-0.750328
LIP_749.4	0.485687	0.680707	-0.107309		0.0143641	0.0525697	-0.481676		0.719335	0.828257	-0.0477541		0.00377765	0.0343863	-0.482012		0.025306	0.0421318	-0.374367		0.402522	0.514013	0.059555		0.000727412	0.0132426	-0.374703		0.0136965	0.0491136	0.433922		0.998209	0.998209	-0.000336142		0.000391895	0.00281056	-0.434258
LIP_999.686	0.924273	0.962219	-0.0277088		0.000735113	0.0083171	1.02539		0.0815873	0.238383	0.42687		0.410922	0.557848	-0.194941		0.000382993	0.00210795	1.0531		0.0506172	0.109903	0.454579		0.452904	0.726906	-0.167232		0.00858649	0.0360734	-0.598523		2.9422e-05	0.000298793	-1.22033		0.0015191	0.00623448	-0.621812
LIP_813.621	0.836156	0.915757	-0.0439685		0.00403758	0.0242939	0.745487		0.889576	0.926576	-0.0250411		0.34309	0.49458	-0.166757		0.0018791	0.00626366	0.789455		0.898	0.922895	0.0189274		0.381986	0.678024	-0.122789		0.00208674	0.0124503	-0.770528		0.000798295	0.00343509	-0.912244		0.350082	0.439149	-0.141716
LIP_863.608	0.75915	0.873576	0.100709		0.209192	0.323587	0.529741		0.0281219	0.143644	0.655094		0.462855	0.601009	-0.188215		0.288552	0.343744	0.429031		0.0429078	0.0985907	0.554385		0.219104	0.547761	-0.288924		0.75039	0.826614	0.125353		0.0871059	0.115265	-0.717956		0.00183564	0.007161	-0.843309
LIP_939.799	0.651788	0.802874	0.117156		0.136245	0.238262	0.379595		0.223088	0.422729	0.268398		0.000266023	0.00629588	0.851972		0.357307	0.418757	0.262439		0.561683	0.664658	0.151241		0.00703039	0.0552908	0.734816		0.634865	0.740155	-0.111198		0.049818	0.0754174	0.472376		0.0143223	0.0310026	0.583574
LIP_1009.669	0.958806	0.987161	0.0138699		0.0132481	0.049768	0.735719		0.40382	0.583697	0.1587		0.463299	0.601009	-0.142395		0.0143318	0.0272074	0.721849		0.439337	0.548108	0.14483		0.415543	0.703647	-0.156265		0.0315175	0.0877546	-0.577019		0.00412679	0.0102448	-0.878114		0.0402497	0.0736527	-0.301095
LIP_987.687	0.626622	0.790266	-0.140598		0.00106529	0.010221	1.0503		0.268929	0.465707	0.299931		0.344813	0.49458	-0.24262		7.57912e-06	0.000145437	1.1909		0.00891467	0.0349692	0.44053		0.444904	0.726906	-0.102022		0.000504047	0.00477164	-0.750368		3.03144e-06	6.33035e-05	-1.29292		0.00363117	0.0113574	-0.542551
LIP_975.683	0.458755	0.656909	-0.149288		0.0443473	0.104607	0.556579		0.308532	0.491852	-0.166137		0.343813	0.49458	-0.153243		0.0155495	0.0289008	0.705867		0.913786	0.932166	-0.016849		0.979579	0.989664	-0.00395579		0.0134118	0.0485835	-0.722716		0.0145836	0.028446	-0.709823		0.935039	0.95522	0.0128932
LIP_815.648	0.273452	0.49655	-0.131328		0.000152665	0.00402027	0.511541		0.56968	0.708359	0.073787		0.733872	0.804088	0.0392824		0.000415618	0.00225259	0.642869		0.208712	0.299971	0.205115		0.261651	0.582358	0.170611		0.000217997	0.00245679	-0.437754		6.42299e-06	0.000108579	-0.472258		0.76876	0.825748	-0.0345047
LIP_862.666	0.150226	0.36403	-0.177457		0.0139038	0.0514151	0.492992		0.142139	0.321397	-0.237103		0.281677	0.445442	-0.153243		0.0022464	0.0071203	0.670449		0.716525	0.801154	-0.0596463		0.869203	0.93657	0.0242139		0.00073112	0.00610701	-0.730095		0.00191274	0.00617152	-0.646235		0.553134	0.642758	0.0838601
LIP_208.074	0.878401	0.94067	0.0337927		0.0789203	0.160096	0.396685		0.945324	0.967118	-0.0116519		0.123789	0.297933	0.26756		0.129672	0.172734	0.362893		0.814194	0.864092	-0.0454446		0.233656	0.561047	0.233768		0.0565538	0.136112	-0.408337		0.508418	0.544459	-0.129125		0.0891045	0.141229	0.279212
LIP_612.474	0.959354	0.987161	0.0131246		0.0043701	0.0248222	0.772998		0.404478	0.583697	0.163813		0.766634	0.828478	-0.0585617		0.00389341	0.0103622	0.759873		0.40751	0.51685	0.150688		0.695782	0.849275	-0.0716863		0.0102625	0.0395998	-0.609184		0.00156693	0.00537451	-0.831559		0.179276	0.248606	-0.222375
LIP_851.645	0.454219	0.656909	-0.196194		0.0429874	0.103033	0.558009		0.233997	0.432483	0.26457		0.138617	0.318483	-0.33344		0.0107535	0.0216904	0.754203		0.0516647	0.110822	0.460764		0.54786	0.782877	-0.137246		0.21959	0.364272	-0.293439		0.002284	0.00698323	-0.891449		0.00379991	0.0116794	-0.598011
LIP_860.651	0.0111053	0.0796437	-0.320507		0.00235715	0.0165349	0.568323		0.223845	0.422729	-0.180815		0.286814	0.446614	-0.144659		3.33443e-05	0.000391967	0.888831		0.316657	0.425003	0.139692		0.168786	0.487148	0.175849		0.000110105	0.001652	-0.749138		0.000232675	0.00141196	-0.712982		0.751284	0.813128	0.0361565
LIP_350.243	0.440459	0.644796	0.157711		0.0256153	0.0739303	0.604334		0.101935	0.263179	0.32315		0.67809	0.771182	-0.0778836		0.0629983	0.0909122	0.446622		0.286362	0.389496	0.165439		0.121232	0.413421	-0.235595		0.213144	0.35524	-0.281183		0.0100506	0.0214938	-0.682217		0.0142723	0.0310026	-0.401034
LIP_842.508	0.72819	0.85316	0.0859411		0.014737	0.053113	0.497557		0.0777844	0.23226	0.316357		0.699429	0.779584	-0.067317		0.0149924	0.0280121	0.411615		0.0961001	0.169308	0.230415		0.274124	0.597145	-0.153258		0.166167	0.297179	-0.1812		0.000820143	0.00350784	-0.564874		0.00157368	0.00631528	-0.383674
LIP_875.58	0.496907	0.68639	-0.157409		0.0014303	0.0122351	0.809924		0.152117	0.33751	0.319341		0.44428	0.589605	-0.162919		8.52351e-06	0.000151292	0.967333		0.00345403	0.0228057	0.47675		0.96902	0.988658	-0.0055097		0.00394929	0.0194722	-0.490584		4.11108e-06	8.33961e-05	-0.972843		0.00472722	0.013812	-0.482259
LIP_954.566	0.585923	0.757752	-0.0995658		0.0949087	0.180657	0.432383		0.256261	0.448142	-0.16902		0.610751	0.712041	-0.0736206		0.0482713	0.0720013	0.531949		0.640695	0.744506	-0.0694544		0.858893	0.936249	0.0259452		0.0282399	0.0808481	-0.601404		0.0533585	0.0792563	-0.506004		0.513111	0.60416	0.0953996
LIP_852.623	0.0791294	0.253072	-0.218144		0.000442531	0.00668504	0.531516		0.235291	0.432483	-0.143459		0.387056	0.535691	-0.0911026		1.66613e-05	0.000246836	0.74966		0.541937	0.646681	0.0746844		0.246137	0.565698	0.127041		2.01418e-05	0.000476137	-0.674975		6.63922e-05	0.000561172	-0.622618		0.606621	0.687937	0.0523568
LIP_606.384	0.0212404	0.10259	-0.317901		3.82852e-05	0.00208947	-0.783403		0.873374	0.915947	0.0169711		0.00565891	0.0441307	-0.341226		0.00438037	0.0111472	-0.465502		0.00918697	0.0355373	0.334872		0.835151	0.921882	-0.023325		0.000114011	0.001652	0.800374		0.0033238	0.00890528	0.442177		1.3394e-05	0.000623969	-0.358197
LIP_838.488	0.655287	0.802874	-0.0872535		0.00357468	0.0222634	0.53681		0.253949	0.447187	0.186665		0.473422	0.608931	-0.117221		3.38083e-05	0.000391967	0.624064		0.0234436	0.0654805	0.273918		0.798065	0.905798	-0.0299676		0.00234046	0.0130845	-0.350145		4.4603e-06	8.73917e-05	-0.654031		0.00943866	0.0232509	-0.303886
LIP_787.588	0.378137	0.590336	-0.0881025		0.00048684	0.00678219	0.437617		0.645383	0.772718	0.0502644		0.320412	0.480956	0.0838629		0.000441364	0.00229172	0.52572		0.28691	0.389496	0.138367		0.126053	0.420177	0.171965		0.0011767	0.00861295	-0.387353		0.00134796	0.00480929	-0.353754		0.69374	0.764838	0.0335985
LIP_823.588	0.0885898	0.272289	-0.145333		0.00176748	0.0142604	-0.374386		0.231903	0.431024	0.0940598		0.0202544	0.108793	-0.20373		0.0290877	0.0470439	-0.229053		0.0036728	0.0232829	0.239393		0.455494	0.726906	-0.0583968		0.000349436	0.00364852	0.468446		0.0655122	0.0910248	0.170657		7.62037e-05	0.00120364	-0.29779
LIP_851.792	0.58961	0.758375	0.14504		0.244327	0.367526	0.431825		0.431729	0.602215	0.196954		0.000182178	0.0055101	1.02173		0.442931	0.505597	0.286784		0.8455	0.88934	0.0519141		0.00191724	0.0258351	0.876685		0.504836	0.641205	-0.23487		0.109623	0.138246	0.589901		0.00223097	0.00808156	0.824771
LIP_600.415	0.847671	0.921664	-0.05166		0.000170875	0.00415157	0.830439		0.474704	0.638901	0.147882		0.964554	0.972775	-0.00822829		0.000249194	0.001552	0.882099		0.366659	0.479425	0.199542		0.828126	0.920479	0.0434317		0.000235275	0.00261008	-0.682557		1.6527e-06	4.19076e-05	-0.838668		0.372604	0.463308	-0.15611
LIP_545.402	0.614592	0.782673	-0.0764297		0.00226701	0.0162583	-0.705802		0.76843	0.852548	-0.0446216		0.000967642	0.0124914	-0.627614		0.00306758	0.00889818	-0.629373		0.644557	0.746551	0.031808		9.35488e-08	2.21399e-05	-0.551185		0.00253537	0.013847	0.661181		0.596727	0.6286	0.0781881		7.30859e-06	0.000524768	-0.582993
LIP_632.333	0.688759	0.830252	0.049409		0.00222568	0.0162583	0.658473		0.00272257	0.0311778	0.296423		0.0299957	0.142933	0.229077		0.00373679	0.0100497	0.609064		0.0797623	0.148249	0.247014		0.214192	0.544709	0.179668		0.0376629	0.0994078	-0.36205		0.0192198	0.0353525	-0.429396		0.55149	0.641899	-0.0673456
LIP_963.637	0.868487	0.934281	0.0319984		0.00514836	0.0272786	0.535748		0.0645559	0.215731	0.312104		0.594005	0.699425	-0.0888054		0.00864948	0.0182229	0.503749		0.100891	0.176002	0.280106		0.477973	0.742863	-0.120804		0.104991	0.215574	-0.223644		0.000315248	0.00174864	-0.624553		0.00427503	0.0127532	-0.400909
ETHANOLAMINE	0.362902	0.581626	0.575359		0.102194	0.188953	1.14993		0.153183	0.337765	0.983854		0.421462	0.568894	0.534623		0.0156445	0.0290016	0.574575		0.0438608	0.100132	0.408495		0.824833	0.920479	-0.0407361		0.367272	0.525732	-0.166079		0.00455512	0.0111522	-0.615311		0.00658313	0.0178137	-0.449231
GLYCEROL	0.0951653	0.284275	0.387975		0.00245933	0.0167896	0.9006		0.012422	0.0818986	0.670446		0.35321	0.502563	0.215039		0.00853386	0.0180329	0.512625		0.047162	0.105631	0.28247		0.122279	0.413421	-0.172936		0.189143	0.325161	-0.230155		0.00169475	0.00564917	-0.685561		0.000563181	0.00336016	-0.455406
SUCCINICACID	0.182711	0.406661	0.414079		0.161696	0.26575	0.488455		0.118203	0.292418	0.538501		0.447741	0.591986	0.250849		0.476186	0.538363	0.074376		0.0410606	0.0973798	0.124422		0.0128843	0.0879602	-0.163229		0.611426	0.724728	0.0500463		0.0422002	0.0662879	-0.237605		1.40613e-05	0.000623969	-0.287652
GLYCERICACID	0.51761	0.700006	0.240746		0.00922664	0.0401897	1.20241		0.0385315	0.160926	0.838102		0.978296	0.982695	0.0103969		0.00418391	0.0108643	0.961663		0.0077562	0.0332729	0.597356		0.307121	0.626597	-0.230349		0.166169	0.297179	-0.364307		0.000846361	0.00355572	-1.19201		0.000553588	0.00335938	-0.827705
PYROGLUTAMICACID	0.308785	0.534726	0.304728		0.508502	0.618213	0.245691		0.00919546	0.068724	1.01377		0.562871	0.676207	0.189742		0.801082	0.841373	-0.0590377		0.00106182	0.0127778	0.709043		0.445173	0.726906	-0.114987		0.00873188	0.0364685	0.768081		0.797378	0.821047	-0.0559491		0.000433953	0.00298454	-0.82403
4-HYDROXYBENZOICACID	0.261408	0.485872	0.661796		0.182347	0.291591	0.813798		0.179028	0.370541	0.821324		0.330829	0.488335	0.580408		0.0477001	0.0714494	0.152001		0.0411464	0.0973798	0.159528		0.133194	0.429852	-0.0813886		0.926932	0.9538	0.00752643		0.00471275	0.0113811	-0.23339		0.00250864	0.00873599	-0.240916
TARTARICACID	0.00346698	0.0410259	1.05626		0.00909386	0.0401034	1.17418		0.035802	0.155925	0.56308		0.000393646	0.00718321	1.07528		0.735735	0.783167	0.117924		0.0225484	0.0640374	-0.493179		0.924465	0.969527	0.0190205		0.0997658	0.211444	-0.611103		0.765812	0.792604	-0.098903		0.0259463	0.0516018	0.5122
XYLOSE	0.00804334	0.0683678	1.13305		0.033895	0.0901326	0.906575		0.0166467	0.0984932	0.971339		0.302705	0.462195	0.380849		0.414981	0.476759	-0.226478		0.460702	0.570853	-0.161714		0.00250374	0.0282167	-0.752204		0.778779	0.841603	0.0647634		0.0453341	0.0701247	-0.525726		0.00381773	0.0116836	-0.590489
RIBOSE	0.447553	0.652491	0.205265		0.000271221	0.00506756	1.06809		0.200237	0.394912	0.30602		0.71538	0.791152	-0.0833965		0.000975667	0.00393306	0.862823		0.643168	0.746159	0.100754		0.178882	0.506002	-0.288662		0.00111662	0.00834525	-0.762069		1.83878e-05	0.000225092	-1.15149		0.096	0.14853	-0.389416
XYLULOSE	0.705119	0.837182	0.0650539		0.00082112	0.00872238	0.789046		0.124496	0.301679	0.311369		0.952456	0.96723	-0.0113293		6.92431e-05	0.000652867	0.723992		0.102915	0.178219	0.246315		0.584821	0.804695	-0.0763832		0.000197181	0.00229506	-0.477677		1.77961e-07	5.74328e-06	-0.800375		0.0227748	0.0463327	-0.322698
ARABITOL	0.0266202	0.118127	1.50316		0.0296164	0.0821393	1.28284		0.15905	0.346398	0.791941		0.00701573	0.0509768	1.66659		0.376679	0.436284	-0.220315		0.0108004	0.038599	-0.711218		0.453097	0.726906	0.163436		0.0428344	0.109792	-0.490903		0.0514397	0.0772139	0.38375		0.00116375	0.00540042	0.874653
RIBITOL	0.015196	0.0877167	1.51207		0.316219	0.440226	0.729155		0.109582	0.272993	0.758916		0.00209592	0.0201095	1.64175		0.235808	0.28916	-0.782917		0.0139699	0.046314	-0.753156		0.603234	0.807604	0.129679		0.960986	0.971293	0.0297608		0.164379	0.192272	0.912596		0.00129864	0.00562217	0.882835
2-DEOXY-GALACTOSE	0.909651	0.958273	-0.0154389		0.0146449	0.0530503	0.444978		0.0236553	0.129225	0.275261		0.55641	0.671855	-0.066292		0.0130906	0.0256749	0.460417		0.0224525	0.0640374	0.2907		0.664697	0.836562	-0.0508531		0.244676	0.398441	-0.169717		0.00602047	0.0140149	-0.51127		0.00118132	0.00544633	-0.341553
AZELAICACID	0.11339	0.308454	0.315769		0.141982	0.244085	0.35481		0.0456322	0.175655	0.492439		0.534971	0.655944	0.132156		0.757346	0.801364	0.0390416		0.150765	0.232703	0.17667		0.025051	0.152872	-0.183612		0.344217	0.501837	0.137628		0.0803824	0.108295	-0.222654		0.00106896	0.00505973	-0.360282
3,4-DIHYDROXYBENZOICACID	0.655123	0.802874	0.109175		0.017132	0.0591671	0.520718		0.238023	0.433324	0.22934		0.700764	0.779847	0.0748358		0.0148126	0.0277492	0.411543		0.401206	0.513757	0.120165		0.816667	0.917726	-0.0343391		0.023641	0.0699379	-0.291377		0.00229324	0.00698323	-0.445882		0.180267	0.249492	-0.154504
ISOCITRICACID	0.776165	0.878911	-0.103362		0.0223683	0.0687511	0.841007		0.395883	0.577159	0.282601		0.519615	0.642729	0.218761		8.00407e-06	0.000147493	0.944369		0.0140273	0.046314	0.385963		0.0603474	0.265526	0.322123		0.000211583	0.00242297	-0.558406		0.000224119	0.00138369	-0.622246		0.647297	0.721477	-0.0638396
GLUCOSE	0.800612	0.894485	0.0743138		0.0385314	0.0961722	0.656306		0.170559	0.359339	-0.349976		0.222559	0.390166	-0.336335		0.0242152	0.0406449	0.581992		0.0128361	0.0438155	-0.424289		0.039506	0.204739	-0.410648		0.00133142	0.00905079	-1.00628		0.000872322	0.00364323	-0.992641		0.934024	0.95522	0.013641
MANNITOL	0.146125	0.355304	0.845577		0.489419	0.605379	0.363231		0.137976	0.316141	0.7312		0.0249326	0.129213	1.15678		0.166712	0.216787	-0.482346		0.634926	0.740226	-0.114377		0.165623	0.48627	0.311203		0.248923	0.402346	0.367969		0.0271748	0.0469442	0.79355		0.0094641	0.0232509	0.425581
SORBITOL	0.154077	0.369661	0.651692		0.516011	0.622968	0.270901		0.132732	0.314948	0.574965		0.0266662	0.132399	0.88418		0.19678	0.24816	-0.380791		0.701203	0.794808	-0.0767272		0.219011	0.547761	0.232488		0.255132	0.408902	0.304064		0.0385963	0.0614485	0.613279		0.0163693	0.0344872	0.309215
GLUCURONICACID	0.166512	0.380141	0.789402		0.390491	0.512153	0.481365		0.192823	0.39004	0.671629		0.0673045	0.212383	0.969509		0.341059	0.402915	-0.308037		0.524616	0.633465	-0.117773		0.278815	0.597145	0.180107		0.525768	0.654905	0.190264		0.126431	0.153709	0.488144		0.00976529	0.0238521	0.29788
INOSITOL,chiro	0.458843	0.656909	0.427921		0.0175001	0.0591671	1.84911		0.01489	0.0903581	1.66135		0.536641	0.655944	0.373582		0.0169269	0.0309745	1.42119		0.000755926	0.0114193	1.23343		0.858125	0.936249	-0.0543382		0.698756	0.788044	-0.187757		0.0138754	0.0274607	-1.47553		5.9251e-05	0.001081	-1.28777
SINAPYLALCOHOL	0.470028	0.666414	0.129882		0.00891895	0.0395779	0.661741		0.010031	0.0726736	0.530833		0.812942	0.862416	0.0417394		0.0175832	0.0316188	0.531859		0.0141551	0.046314	0.400951		0.524988	0.766958	-0.0881425		0.484312	0.622937	-0.130908		0.00685834	0.0158098	-0.620001		0.000324971	0.00256366	-0.489094
INOSITOL,myo	0.197086	0.416461	0.438345		0.00464338	0.025959	1.28596		0.0209054	0.118743	0.890994		0.573379	0.684598	0.192053		0.0133568	0.0259816	0.847612		0.0539317	0.112292	0.45265		0.240564	0.562044	-0.246291		0.167742	0.297743	-0.394962		0.00313811	0.00859343	-1.0939		0.000139381	0.0014553	-0.698941
N-ACETYLMANNOSAMINE	0.337547	0.561484	-0.221331		0.00497529	0.0266185	0.697613		0.181818	0.372079	0.27274		0.430158	0.578432	-0.160533		0.000109839	0.000877263	0.918944		0.00228272	0.0181084	0.494071		0.684489	0.840808	0.0607981		0.0175077	0.0570206	-0.424873		0.000156804	0.00105029	-0.858146		0.0067774	0.01809	-0.433273
OCTADECADIENOICACID	0.55131	0.735771	-0.114855		0.0392168	0.0968154	0.417805		0.0329005	0.153774	0.278803		0.736736	0.805983	-0.0397883		0.0240371	0.0405107	0.53266		0.0331818	0.0838401	0.393658		0.654316	0.835547	0.0750669		0.40149	0.552909	-0.139002		0.0222062	0.039416	-0.457593		0.000447757	0.00302769	-0.318591
SINAPINICACID	0.607841	0.777598	0.116179		0.000835382	0.00872238	0.902972		0.069939	0.225267	0.369099		0.343256	0.49458	0.181075		0.000962637	0.00390556	0.786793		0.0977347	0.170915	0.25292		0.645413	0.827357	0.0648959		0.00932227	0.0373944	-0.533873		0.00168018	0.00562701	-0.721897		0.185995	0.256421	-0.188024
SORBITOL-6-PHOSPHATE	0.381363	0.590336	0.267727		0.100606	0.187161	0.575191		0.000548939	0.00867931	0.927101		0.374548	0.524514	0.224826		0.357418	0.418757	0.307463		0.00960054	0.0364512	0.659374		0.865233	0.936457	-0.0429014		0.273284	0.431181	0.351911		0.290119	0.320849	-0.350365		0.00755877	0.0197306	-0.702275
CELLOBIOSE	0.190281	0.415105	0.469363		0.0534486	0.118589	0.654253		0.0644061	0.215731	0.6152		0.10783	0.277319	0.51626		0.278811	0.334385	0.18489		0.360648	0.473308	0.145837		0.742199	0.880373	0.0468971		0.784283	0.845525	-0.0390526		0.287254	0.318175	-0.137993		0.40414	0.493023	-0.09894
TREHALOSE	0.10751	0.299399	0.750725		0.502064	0.614596	0.25967		0.722268	0.82845	0.138143		0.0264459	0.132399	0.888065		0.070916	0.101309	-0.491055		0.0261488	0.0703333	-0.612583		0.537625	0.778536	0.13734		0.623135	0.732269	-0.121528		0.0104928	0.0222384	0.628395		0.00285811	0.00952705	0.749923
SQUALENE	0.905267	0.958273	0.020715		0.141538	0.243912	0.307569		0.0417819	0.168315	0.456533		0.0370418	0.157764	-0.461444		0.0564796	0.082342	0.286854		0.00876078	0.0348773	0.435818		0.00314679	0.0323801	-0.482159		0.3346	0.493901	0.148964		4.77586e-05	0.000446166	-0.769014		1.94799e-05	0.000658605	-0.917977
PALATINOSE	0.28682	0.512953	-0.334351		0.00432695	0.0248222	0.974963		0.76572	0.852548	0.0786653		0.893718	0.923638	-0.0363237		5.34875e-05	0.000558473	1.30931		0.0234175	0.0654805	0.413017		0.112538	0.395793	0.298027		0.00127113	0.00905079	-0.896298		0.000449478	0.00226333	-1.01129		0.500153	0.592836	-0.114989
ISOMALTOSE	0.575539	0.752547	-0.163579		0.020749	0.0666597	0.984348		0.803002	0.873095	-0.0589089		0.0691783	0.21733	-0.444707		0.00956205	0.0196784	1.14793		0.649386	0.749697	0.10467		0.226695	0.555325	-0.281128		0.0147105	0.0505832	-1.04326		0.00312487	0.00859343	-1.42905		0.0285377	0.0557965	-0.385798
GAMMA-TOCOPHEROL	0.420529	0.623331	-0.312162		0.00237544	0.0165349	1.02914		0.823849	0.883317	0.0604647		0.815772	0.862416	-0.0633617		0.000820662	0.00346828	1.3413		0.252833	0.349924	0.372627		0.441355	0.726906	0.248801		0.00215202	0.0126131	-0.968671		0.000845137	0.00355572	-1.0925		0.668211	0.741296	-0.123826
LUTEOLIN	0.285574	0.512953	0.211632		0.000598649	0.00772802	0.860195		0.0181489	0.106494	0.512124		0.750679	0.814957	0.0595901		0.00311675	0.00889818	0.648564		0.114546	0.192263	0.300492		0.367008	0.658019	-0.152042		0.0740268	0.166948	-0.348071		0.000354739	0.00190806	-0.800605		0.00766777	0.019869	-0.452534
KAEMPFEROL	0.332139	0.559651	0.187437		0.000482311	0.00678219	0.84525		0.0208063	0.118743	0.493352		0.765428	0.828478	0.0530558		0.00246601	0.00756402	0.657813		0.117074	0.196045	0.305915		0.416696	0.703647	-0.134381		0.072195	0.16429	-0.351898		0.000297435	0.0017169	-0.792194		0.0115373	0.0264958	-0.440296
ALPHA-TOCOPHEROL	0.177111	0.399202	-0.475403		0.00422907	0.0248152	1.13204		0.254456	0.447187	0.392317		0.723801	0.796834	-0.118884		2.83101e-06	8.02285e-05	1.60744		0.000815037	0.0117207	0.86772		0.121929	0.413421	0.356519		0.00136488	0.00914215	-0.739723		9.05599e-06	0.000133953	-1.25092		0.0155642	0.0332849	-0.511201
QUERCETIN	0.0332266	0.137156	0.585277		0.00152494	0.0127377	0.838842		0.00615528	0.053392	0.656017		0.28295	0.445442	0.225858		0.214937	0.269145	0.253565		0.713506	0.80009	0.0707394		0.0567489	0.258401	-0.35942		0.315509	0.475622	-0.182825		0.00282289	0.00804921	-0.612984		0.0182433	0.0380963	-0.430159
1-GALLOYL-B-D-GLUCOSE	0.0130519	0.0825708	-0.844785		0.386291	0.511692	-0.295459		0.000108778	0.00241352	-1.11538		0.172524	0.349978	-0.364843		0.129229	0.172468	0.549326		0.263315	0.363723	-0.270593		0.0894362	0.33957	0.479942		0.0236239	0.0699379	-0.819919		0.827716	0.846799	-0.0693836		0.000153983	0.00151844	0.750535
6-METHOXYQUERCETINDERIVED	0.332997	0.559651	-0.228779		0.174817	0.28338	0.529018		0.108458	0.272103	0.326662		0.217802	0.387104	-0.238708		0.0738002	0.105006	0.757797		0.0270442	0.0713807	0.555441		0.965602	0.988658	-0.00992933		0.578648	0.697522	-0.202356		0.0628131	0.0883114	-0.767727		0.0112219	0.0262091	-0.565371
CAFFEOYLSHIKIMATE	0.580115	0.754262	-0.139768		0.00195958	0.0148011	0.916344		0.823804	0.883317	0.0490898		0.493818	0.623863	0.144877		0.000480282	0.00234808	1.05611		0.353864	0.466129	0.188857		0.145635	0.451534	0.284645		0.0017364	0.0110076	-0.867254		0.0036178	0.00937601	-0.771467		0.628895	0.706511	0.0957873
COUMAROYL-GLUCOSIDE	0.754	0.870471	-0.0986911		0.00154876	0.0127863	1.25042		0.232971	0.431878	0.325108		0.276689	0.43953	0.314731		0.000645806	0.00290688	1.34912		0.106787	0.182696	0.423799		0.138102	0.439569	0.413422		0.00530509	0.0251108	-0.925317		0.00400998	0.0100132	-0.935693		0.945182	0.960056	-0.0103766
FERULICACID_DERIVED	0.000319319	0.0083969	-0.752284		0.275584	0.395677	0.23676		0.00591383	0.053392	-0.357144		0.0583696	0.197303	-0.321657		0.00150871	0.00535591	0.989044		0.0440762	0.100269	0.39514		0.0537822	0.252883	0.430627		0.0211606	0.0644633	-0.593904		0.0341218	0.0555652	-0.558417		0.834056	0.879651	0.0354876
FERULOYL-GLUCOSIDE	0.625948	0.790266	-0.204328		0.0242181	0.0719449	0.86443		0.0345823	0.155205	0.755654		0.890103	0.921243	-0.0441446		0.00543278	0.0129439	1.06876		0.00663184	0.0316607	0.959982		0.597941	0.807604	0.160183		0.676104	0.773002	-0.108776		0.003159	0.00859343	-0.908574		0.000367588	0.00271862	-0.799799
ISORHAMNETIN	0.0122692	0.0802437	-1.3609		0.547609	0.641588	0.397281		0.0444181	0.173579	-0.837403		0.441484	0.588093	-0.342626		0.0208867	0.0364354	1.75818		0.156288	0.238634	0.523498		0.0197	0.126009	1.01827		0.0719137	0.16429	-1.23468		0.257944	0.287054	-0.739907		0.126964	0.185865	0.494777
ISORHAMNETINDERIVED_1	0.0347706	0.13982	-1.00265		0.0876365	0.17236	0.852738		0.303502	0.489742	-0.285193		0.0596989	0.198496	-0.527282		0.00304359	0.00889278	1.85539		0.0540987	0.11231	0.717456		0.186628	0.514179	0.475366		0.0317248	0.0879869	-1.13793		0.0138851	0.0274607	-1.38002		0.43719	0.524332	-0.242089
PATULETIN(6-METHOXYQUERCETIN)	0.238979	0.457346	1.09514		0.00242661	0.0167271	2.87071		0.833685	0.888763	0.109951		0.00482661	0.0407963	1.68551		0.0494851	0.073503	1.77557		0.150601	0.232703	-0.985185		0.392074	0.684163	0.590379		0.00312061	0.0162914	-2.76076		0.114447	0.142312	-1.1852		0.00155605	0.00631528	1.57556
VANILLATE-(METHOXYCARBONYLMETHYL)BUTENEDIOATE	0.208768	0.42587	-0.355194		0.00231462	0.0164338	0.603883		0.963224	0.974201	-0.00878372		0.955108	0.967371	-0.0114211		0.000454707	0.00230519	0.959077		0.149371	0.232619	0.34641		0.168049	0.486999	0.343773		0.000657819	0.00569575	-0.612667		0.00139128	0.00493906	-0.615304		0.989933	0.991329	-0.00263741
VANILLICACIDDERIVED_505	0.19605	0.416314	-0.344797		0.00327814	0.0211259	0.496448		0.804517	0.873377	-0.0426698		0.912356	0.938801	-0.0200951		0.00128808	0.00478813	0.841245		0.203457	0.294204	0.302127		0.185503	0.514179	0.324701		0.0013385	0.00905079	-0.539118		0.00352083	0.00922432	-0.516544		0.907006	0.93465	0.0225748
VANILLICACIDTARTRATE	0.0176594	0.095711	-0.305019		0.269086	0.391498	0.122563		0.275272	0.472085	-0.103491		0.0879856	0.251894	-0.219191		0.00289189	0.00855517	0.427582		0.06984	0.134746	0.201528		0.526894	0.768162	0.0858281		0.0632439	0.149677	-0.226054		0.0222841	0.0394556	-0.341754		0.406766	0.495375	-0.1157
DGDG(32:0)	0.632637	0.791833	-0.153777		0.0005165	0.00705221	1.01855		0.542261	0.692754	0.143881		0.293633	0.454204	-0.236627		1.94113e-05	0.000265778	1.17233		0.13853	0.223235	0.297658		0.643184	0.827357	-0.0828498		6.02636e-05	0.0010588	-0.874671		4.61566e-06	8.73917e-05	-1.25518		0.0102213	0.024684	-0.380508
DGDG(34:1)	0.513273	0.700006	-0.162886		0.0113357	0.0442218	0.788158		0.0492331	0.181117	0.306545		0.20315	0.37957	-0.199251		0.00483455	0.0117956	0.951044		0.0270133	0.0713807	0.469431		0.85596	0.936249	-0.0363655		0.0752748	0.167539	-0.481614		0.00363155	0.00937601	-0.98741		0.00206621	0.00780324	-0.505796
DGDG(34:2)	0.557851	0.736198	-0.111587		0.0417654	0.101902	0.523894		0.241114	0.434495	-0.186499		0.452329	0.59453	-0.11536		0.0172033	0.031159	0.635481		0.61202	0.715872	-0.074912		0.978922	0.989664	-0.00377332		0.00967301	0.0383678	-0.710393		0.0159847	0.0305084	-0.639254		0.636317	0.711472	0.0711387
DGDG(34:3)	0.665277	0.8102	-0.111068		0.0011745	0.0107678	0.906423		0.291801	0.484725	0.2585		0.408028	0.554981	-0.189374		3.43675e-07	1.52506e-05	1.01749		0.0162623	0.0513165	0.369567		0.507846	0.759096	-0.0783068		0.000136866	0.00174728	-0.647923		4.43564e-08	2.24951e-06	-1.0958		0.00677256	0.01809	-0.447874
DGDG(36:4)	0.825447	0.907225	0.0508129		0.00696285	0.0336301	0.642934		0.0881759	0.248111	0.317931		0.468574	0.603788	-0.131553		0.0140222	0.0267199	0.592121		0.169696	0.253118	0.267118		0.343833	0.65778	-0.182366		0.0818092	0.179273	-0.325003		0.000957854	0.00386407	-0.774487		0.00336233	0.0106574	-0.449484
DGDG(36:6)	0.962263	0.988722	0.0126423		0.0161339	0.0564291	0.650063		0.493501	0.654526	0.127104		0.467446	0.603431	-0.14264		0.018625	0.0331422	0.63742		0.544884	0.648585	0.114462		0.437401	0.725596	-0.155282		0.0306405	0.0863284	-0.522959		0.00386723	0.00975226	-0.792702		0.0618805	0.104782	-0.269744
MGDG(34:3)	0.957525	0.987161	-0.0191454		0.00193485	0.0147714	1.14853		0.134432	0.314948	0.512715		0.348058	0.496227	-0.286894		7.73574e-07	2.89073e-05	1.16768		0.0144934	0.0472033	0.53186		0.0805074	0.317557	-0.267749		0.00244689	0.0134674	-0.635817		7.93991e-09	7.04667e-07	-1.43543		0.00092901	0.00461257	-0.79961
MGDG(36:6)	0.780503	0.881013	0.0889334		0.0174199	0.0591671	0.670251		0.114101	0.283258	0.361864		0.516227	0.640771	-0.143509		0.0202168	0.0355294	0.581318		0.143508	0.227435	0.27293		0.207562	0.537455	-0.232442		0.136019	0.259607	-0.308388		0.00192099	0.00617152	-0.81376		0.00144541	0.00596654	-0.505372
PC(33:0)	0.633466	0.791833	-0.0689125		0.0178804	0.0598824	0.550783		0.417734	0.597873	0.161309		0.585652	0.693021	-0.103113		0.00578319	0.0136414	0.619696		0.18904	0.27731	0.230221		0.832651	0.921882	-0.0342004		0.063149	0.149677	-0.389475		0.00387343	0.00975226	-0.653896		0.111947	0.16663	-0.264422
PC(36:4)	0.0014309	0.0220856	0.486917		0.282523	0.401183	-0.200535		0.35963	0.545592	0.181293		0.0178646	0.100666	0.486452		0.000457791	0.00230519	-0.687452		0.0861721	0.156877	-0.305625		0.997721	0.997721	-0.000464946		0.00479292	0.0228387	0.381828		4.68056e-06	8.73917e-05	0.686987		0.0659556	0.110706	0.30516
PC(40:6)	0.00845784	0.0698263	-1.00723		0.000800372	0.00872238	1.21536		0.429208	0.600155	0.211493		0.0495172	0.181587	-0.545253		3.42992e-06	8.27363e-05	2.22259		0.000586565	0.0101576	1.21873		0.132954	0.429852	0.461981		0.00157589	0.0101716	-1.00386		1.36883e-05	0.0001738	-1.76061		0.00270136	0.00922098	-0.756746
PG(40:7)	0.909675	0.958273	0.0250643		0.0064946	0.0321713	0.556659		0.2265	0.425229	0.198796		0.209278	0.383652	-0.212682		0.0022019	0.0070421	0.531595		0.143264	0.227435	0.173731		0.0620807	0.265526	-0.237746		0.0142391	0.0502973	-0.357864		8.37695e-05	0.000665858	-0.769341		0.000114273	0.00135223	-0.411477
TG(50:1)	0.674628	0.817381	-0.142724		0.756466	0.818736	0.171592		0.448	0.61774	-0.218833		0.000528761	0.00721962	1.09827		0.578434	0.634757	0.314316		0.802249	0.856537	-0.0761083		0.000340968	0.00903456	1.241		0.475279	0.61466	-0.390425		0.117036	0.144013	0.926681		2.49916e-05	0.000709762	1.31711
TG(50:2)	0.644221	0.79993	-0.112444		0.913813	0.933535	0.0414375		0.513416	0.669249	-0.152397		0.0013283	0.0147463	0.788179		0.689659	0.739583	0.153882		0.864077	0.904695	-0.0399526		0.000418203	0.0095782	0.900623		0.6027	0.718966	-0.193834		0.0712737	0.0975035	0.746741		0.000120704	0.00136031	0.940576
TG(52:1)	0.516097	0.700006	-0.233151		0.806961	0.853165	0.118566		0.376936	0.562236	-0.251806		0.000993333	0.012594	0.972258		0.48973	0.552523	0.351717		0.952679	0.960798	-0.018655		0.00056233	0.0114073	1.20541		0.442415	0.586035	-0.370372		0.0987186	0.126745	0.853692		2.62689e-05	0.000714976	1.22406
TG(52:2)	0.905063	0.958273	0.0387887		0.871468	0.901957	0.0855073		0.826719	0.883991	-0.0622239		0.000397351	0.00718321	1.09733		0.931177	0.941789	0.0467186		0.744303	0.81931	-0.101013		0.00158098	0.0229081	1.05855		0.774338	0.840419	-0.147731		0.0809247	0.108542	1.01183		0.000132446	0.0014239	1.15956
TG(52:3)	0.476083	0.672006	0.192362		0.503907	0.614732	0.27784		0.345769	0.533687	0.242873		0.000100531	0.0055101	1.12395		0.838292	0.872709	0.0854782		0.851367	0.894188	0.0505107		0.00129582	0.0209098	0.931589		0.929214	0.9539	-0.0349676		0.0582376	0.084385	0.84611		0.000742519	0.00387639	0.881078
TG(52:4)	0.838165	0.915757	0.0521146		0.334332	0.457027	0.298515		0.884695	0.925086	0.0343098		0.000433083	0.00718321	0.873765		0.44802	0.510584	0.2464		0.945583	0.955386	-0.0178048		0.00249999	0.0282167	0.821651		0.369219	0.526396	-0.264205		0.0593217	0.0852729	0.575251		0.00067382	0.00362433	0.839456
TG(53:3)	0.142635	0.350417	0.507082		0.240884	0.363116	0.505267		0.446054	0.617346	0.208407		0.000344473	0.00718321	1.07442		0.996477	0.996477	-0.00181491		0.269999	0.370314	-0.298674		0.0279212	0.165201	0.567334		0.457072	0.598748	-0.29686		0.16357	0.191726	0.569149		0.00115398	0.00539032	0.866008
TG(54:1)	0.745696	0.866521	-0.0769396		0.664151	0.745238	-0.129951		0.545657	0.695079	-0.129437		0.00703623	0.0509768	0.618951		0.854255	0.886727	-0.0530114		0.791779	0.850474	-0.0524975		0.00154177	0.0229081	0.69589		0.998454	0.998454	0.000513815		0.020597	0.0371609	0.748902		5.93788e-05	0.001081	0.748388
TG(54:2)	0.993406	0.995953	0.0026429		0.86274	0.895534	-0.0911053		0.413383	0.594133	-0.256742		0.0015809	0.0162673	0.99744		0.86058	0.890688	-0.0937482		0.426564	0.536036	-0.259385		0.00254774	0.028264	0.994797		0.746527	0.826614	-0.165637		0.0606385	0.0861066	1.08855		2.71892e-05	0.000714976	1.25418
TG(54:3)	0.370071	0.583042	0.235084		0.983639	0.983639	-0.00835811		0.911589	0.944859	0.0272272		0.000161136	0.0055101	0.975933		0.569589	0.629919	-0.243442		0.450275	0.559886	-0.207856		0.00694502	0.0552908	0.740849		0.929716	0.9539	0.0355854		0.0372419	0.059823	0.984291		0.00048722	0.00308862	0.948705
TG(54:4)	0.325198	0.552369	0.239891		0.817786	0.859677	0.0839326		0.582689	0.71576	0.139246		0.000184814	0.0055101	0.972893		0.679029	0.73047	-0.155959		0.709618	0.799728	-0.100645		0.00524602	0.0471477	0.733002		0.87817	0.914224	0.0553139		0.0313914	0.0525658	0.888961		0.00190755	0.00728152	0.833647
TG(54:5)	0.435136	0.638578	0.20573		0.407809	0.523588	0.243242		0.445376	0.617346	0.191726		0.000444925	0.00718321	0.930532		0.900353	0.92072	0.0375121		0.957261	0.96405	-0.0140039		0.00573306	0.0490418	0.724802		0.849086	0.891792	-0.0515159		0.0206229	0.0371609	0.68729		0.0034153	0.0107772	0.738806
22-DIHYDROXYSPIRILLOXANTHIN(SP3)	0.972819	0.991574	-0.00507144		0.00430565	0.0248222	0.380216		0.027587	0.141933	0.294123		0.694365	0.776274	-0.0470304		0.00353102	0.00960544	0.385288		0.0235176	0.0654805	0.299194		0.721991	0.865901	-0.041959		0.437342	0.583671	-0.0860931		0.000492335	0.00241074	-0.427246		0.00241702	0.00858041	-0.341153
35-DIHYDROXY-67-DIDEHYDRO-12-APO-?-CAROTEN-12-AL	0.0672634	0.229601	-0.447502		0.142557	0.244483	0.273228		0.0404972	0.164303	0.424546		0.0659396	0.210363	-0.348588		0.000192197	0.00129781	0.72073		2.75403e-05	0.00487061	0.872047		0.517595	0.763629	0.0989137		0.284708	0.441493	0.151317		4.45267e-05	0.000421519	-0.621816		1.14955e-05	0.000582987	-0.773134
71HYDROXYCHLOROPHYLLA	0.0494177	0.181796	-0.556801		0.405728	0.522807	-0.198859		0.0444949	0.173579	0.362581		0.0316478	0.145909	-0.397081		0.189973	0.241721	0.357942		0.000337441	0.00993911	0.919382		0.46	0.729018	0.15972		0.0286488	0.0816892	0.56144		0.382619	0.415381	-0.198222		0.000116773	0.00135916	-0.759662
9-CIS-10-APO--CAROTENAL	0.320397	0.548149	-0.189262		0.422795	0.53893	0.187085		0.165405	0.354797	0.258257		0.0704053	0.22021	-0.324158		0.0819633	0.114781	0.376348		0.00174336	0.016406	0.44752		0.23856	0.561047	-0.134896		0.72077	0.808446	0.0711721		0.0264558	0.0460383	-0.511243		0.000332635	0.00257936	-0.582416
CAROTENE-4-ONE	0.0994442	0.290055	-0.132868		0.00920388	0.0401897	0.259049		0.0321369	0.153135	-0.135364		0.0660719	0.210363	-0.126065		0.00158319	0.00556469	0.391917		0.97695	0.97971	-0.00249597		0.940493	0.976213	0.00680275		0.000774792	0.00632301	-0.394413		0.000639149	0.00294673	-0.385115		0.855796	0.893551	0.00929872
CHLOROPHYLLA	0.115858	0.311074	-0.423144		0.167754	0.272552	0.295973		0.0460166	0.175655	0.414917		0.0340797	0.151229	-0.462229		0.00118044	0.00445805	0.719117		4.6775e-05	0.00487061	0.83806		0.828656	0.920479	-0.0390857		0.466057	0.604937	0.118943		0.00044089	0.00223594	-0.758203		7.25621e-05	0.00120364	-0.877146
CHLOROPHYLLIDEA	0.115431	0.311074	-0.318553		0.671096	0.749639	0.0620267		0.0760915	0.230451	0.263175		0.0203796	0.108793	-0.352327		0.0243421	0.0407615	0.38058		0.000877132	0.0117997	0.581729		0.825726	0.920479	-0.0337735		0.144241	0.271647	0.201149		0.00624596	0.014445	-0.414354		0.000150806	0.00151844	-0.615502
PHEOPHORBIDEA	0.0780668	0.250803	0.711766		0.0476796	0.109555	1.16123		0.103328	0.264836	-0.525298		0.322664	0.483316	0.366352		0.425427	0.486398	0.449465		0.00457821	0.0268149	-1.23706		0.435278	0.723765	-0.345414		0.009896	0.0386053	-1.68653		0.170655	0.198307	-0.794879		0.033266	0.0638347	0.89165
PHEOPHYTINA	0.159222	0.375574	0.535073		1.35507e-05	0.00134306	1.85827		0.364709	0.549774	0.290836		0.129394	0.306232	0.57871		0.00101541	0.00402762	1.3232		0.482458	0.591615	-0.244237		0.912476	0.95979	0.0436378		4.93062e-07	1.8425e-05	-1.56744		0.000224011	0.00138369	-1.27956		0.332434	0.421479	0.287874
PHEOPHYTINB	0.132581	0.337392	0.643573		0.000321589	0.00570821	2.05791		0.745301	0.843961	-0.099822		0.022482	0.118239	0.935746		0.0100335	0.0205296	1.41433		0.082285	0.152142	-0.743395		0.538396	0.778536	0.292172		0.000289989	0.00311958	-2.15773		0.0212436	0.0378969	-1.12216		0.011089	0.025984	1.03557
VIOLAXANTHIN	0.395243	0.605068	-0.299747		0.254959	0.377589	0.294594		0.0233143	0.129225	0.642101		0.0893716	0.254554	-0.458275		0.0309059	0.0493105	0.594341		0.00182171	0.0165822	0.941848		0.545581	0.782551	-0.158528		0.0887318	0.191488	0.347507		0.000792975	0.00343509	-0.752869		9.35049e-05	0.0012767	-1.10038
ZEAXANTHIN	0.0285123	0.123861	-0.580643		0.203761	0.317299	0.253908		0.0779773	0.23226	0.378197		0.00236418	0.0220865	-0.688545		0.000645205	0.00290688	0.834551		0.000164268	0.00784049	0.95884		0.595118	0.807604	-0.107902		0.40339	0.552909	0.124289		1.90419e-06	4.50659e-05	-0.942453		2.91618e-06	0.000524768	-1.06674
ARGININE	0.293518	0.517115	-0.184072		0.00105062	0.010221	0.686143		0.0130793	0.0829132	0.429332		0.594748	0.699425	-0.0852426		4.63378e-05	0.000491042	0.870214		0.00018626	0.00784049	0.613403		0.477351	0.742863	0.0988289		0.0673213	0.156203	-0.256811		8.4602e-05	0.000665858	-0.771385		0.000156654	0.00152362	-0.514574
ASPARAGINE	0.152819	0.369054	-0.278729		0.00180105	0.0143679	-0.688434		0.0923119	0.252737	0.357047		0.305665	0.465712	-0.213024		0.0146885	0.0275895	-0.409705		0.000979115	0.0123361	0.635776		0.706003	0.856579	0.0657053		2.5224e-06	8.14047e-05	1.04548		0.00796463	0.017952	0.47541		0.0160985	0.0342214	-0.570071
GLUTAMICACID	0.225796	0.446561	-0.11985		0.0272511	0.0775295	-0.447602		0.00413231	0.0406479	0.427537		0.345818	0.495022	-0.135069		0.0756439	0.1072	-0.327752		8.50454e-05	0.00548929	0.547387		0.903415	0.955556	-0.0152185		0.000479968	0.0046051	0.875139		0.103715	0.131732	0.312534		0.00239394	0.00854118	-0.562606
PROLINE	0.93764	0.973281	-0.0136411		0.0138008	0.0514151	0.517171		0.0025671	0.0298793	0.730906		0.658769	0.755615	-0.0930879		0.00106188	0.00418852	0.530812		0.000202738	0.00799689	0.744547		0.627995	0.825697	-0.0794469		0.203096	0.340894	0.213735		0.000539534	0.0025883	-0.610259		0.00135288	0.00571753	-0.823994
THREONINE	0.652403	0.802874	0.0772605		0.15279	0.25465	0.301342		0.00233677	0.0286052	0.8171		0.953607	0.96723	0.0124819		0.128495	0.17181	0.224081		0.000723525	0.0111674	0.73984		0.681047	0.839485	-0.0647786		0.0100868	0.0391346	0.515758		0.0556788	0.0816776	-0.28886		0.00215891	0.00791895	-0.804618
