# Supplementary material for: A metabolomic study of Gomphrena agrestis in Brazilian Cerrado suggests drought-adaptive strategies on metabolism
Source: Sci Rep. 2021 Jun 21;11:12933. doi: 10.1038/s41598-021-92449-9 (PMC8217525; doi:10.1038/s41598-021-92449-9)
Supplement: Supplementary file 10 — Supplementary Table S10. [file 41598_2021_92449_MOESM10_ESM.xlsx]

## Sheet: Table 10
Table 10: VIP list of root metabolites of Gomphrena agrestis Mart. grown in a rock-field area during dry and rainy season and statistics of t-test in pairwaise comparison between sample groups. D - dry period, RD - transition dry to rainy period, V - veranico period, R - rainy period and RD - transition rainy to dry period. p = nom corrected p-value (0.05), p-cor = Benjamini and Hochberg correcte…
Metatolite	TWO GROUP t-test CONTRAST
	R x D				R x V				R x DR				R x RD				D x V				D x DR				D x RD				V x DR				V x RD				DR x RD
	p	p-cor	fc		p	p-cor	fc		p	p-cor	fc		P	p-cor	fc		p	p-cor	fc		p	p-cor	fc		p	p-cor	fc		p	p-cor	fc		p	p-cor	fc		p	p-cor	fc
LCNEG_403.924	0.921995	0.975623	0.0149537		0.989138	0.991233	-0.00277751		0.756061	0.948586	-0.0481074		0.108055	0.246793	-0.353406		0.928238	0.984432	-0.0177312		0.663381	0.99487	-0.0630611		0.0847576	0.253213	-0.36836		0.805662	0.924947	-0.0453299		0.148812	0.688147	-0.350628		0.131045	0.259349	-0.305299
LCNEG_289.944	0.759354	0.920843	0.0482917		0.409312	0.72975	-0.170283		0.632879	0.916938	-0.0659573		0.191944	0.326581	-0.264886		0.285352	0.630707	-0.218575		0.383814	0.98321	-0.114249		0.116363	0.3	-0.313178		0.581938	0.797845	0.104326		0.688254	0.939325	-0.0946032		0.279138	0.396847	-0.198929
LCNEG_113.993	0.298093	0.72163	0.199848		0.835542	0.933208	0.0619968		0.225238	0.718826	0.205075		0.180882	0.322249	0.277604		0.650257	0.870932	-0.137852		0.975986	0.99487	0.00522702		0.711547	0.824228	0.0777559		0.621977	0.807604	0.143079		0.491699	0.937034	0.215607		0.718158	0.791816	0.0725289
LCNEG_255.925	0.426558	0.831694	0.47222		0.209994	0.572116	1.01897		0.390789	0.810224	0.600747		0.146595	0.29283	1.17699		0.424542	0.739131	0.546751		0.816047	0.99487	0.128527		0.301636	0.47717	0.704773		0.520189	0.758305	-0.418224		0.833134	0.968237	0.158022		0.432536	0.541242	0.576246
LCNEG_187.937	0.523268	0.859543	0.311355		0.209292	0.572116	0.853398		0.51842	0.8884	0.37631		0.133183	0.275091	1.01997		0.354196	0.695165	0.542043		0.891036	0.99487	0.0649553		0.224494	0.407638	0.708616		0.393958	0.631669	-0.477088		0.793954	0.955289	0.166573		0.300129	0.417532	0.643661
LCNEG_261.882	0.463699	0.846833	0.383755		0.300481	0.647455	0.711502		0.422127	0.816416	0.526508		0.185992	0.322249	0.991519		0.538524	0.821914	0.327747		0.772595	0.99487	0.142753		0.318974	0.488353	0.607764		0.723688	0.874444	-0.184994		0.65567	0.937034	0.280017		0.490475	0.588819	0.465011
LCNEG_217.918	0.805061	0.927566	-0.0861373		0.696923	0.86069	-0.209763		0.92426	0.980681	0.0384344		0.684407	0.754603	0.193456		0.811964	0.943811	-0.123626		0.742714	0.99487	0.124572		0.539614	0.682453	0.279593		0.610427	0.807604	0.248197		0.461883	0.937034	0.403219		0.724054	0.796459	0.155022
LCNEG_166.048	0.0382252	0.254655	-0.437606		0.00119537	0.0478905	-0.721506		9.11645e-05	0.0035934	-1.0238		0.765759	0.809605	-0.0692511		0.105089	0.426987	-0.2839		0.00902697	0.205603	-0.586196		0.098665	0.279821	0.368355		0.142479	0.410056	-0.302296		0.00444967	0.104781	0.652255		0.000442069	0.00950449	0.954551
LCNEG_224.054	0.229405	0.646105	0.23517		0.252901	0.614958	0.274606		0.998357	0.998357	-0.00040735		0.184765	0.322249	0.256697		0.868978	0.960239	0.0394358		0.257888	0.916697	-0.235578		0.913607	0.956053	0.0215264		0.257538	0.529632	-0.275013		0.937919	0.991993	-0.0179093		0.197911	0.325041	0.257104
LCNEG_158.045	0.000256998	0.0126023	1.26567		0.625137	0.844774	0.197253		0.0222058	0.256179	0.788184		0.361964	0.478243	0.320589		0.0102462	0.0950283	-1.06841		0.0216975	0.292908	-0.477482		0.000584394	0.0212629	-0.945077		0.10022	0.333832	0.590931		0.729933	0.949814	0.123336		0.0221652	0.0807337	-0.467594
LCNEG_500.16	0.00664952	0.0767128	0.976761		0.714789	0.86625	0.213024		0.0464702	0.355407	0.723647		0.948422	0.958555	0.0260654		0.177852	0.526837	-0.763737		0.241494	0.916697	-0.253114		0.0041079	0.0647603	-0.950696		0.343564	0.582487	0.510623		0.738488	0.949962	-0.186959		0.0094865	0.0461299	-0.697582
LCNEG_764.19	0.214348	0.632474	-0.212087		0.0549279	0.304988	0.911548		0.796997	0.951364	0.0571682		0.361968	0.478243	0.20882		0.0264049	0.186411	1.12364		0.327817	0.96911	0.269255		0.135903	0.316975	0.420907		0.0747014	0.279296	-0.85438		0.132301	0.638556	-0.702728		0.631925	0.711668	0.151652
LCNEG_602.118	0.1691	0.577056	-0.266282		0.0269129	0.216537	1.12657		0.059534	0.390652	-0.571906		0.250357	0.38699	0.32474		0.0104731	0.095265	1.39286		0.304466	0.947449	-0.305623		0.0422503	0.195926	0.591022		0.00340859	0.0346746	-1.69848		0.0938327	0.607985	-0.801834		0.0102412	0.0479614	0.896646
LCNEG_134.022	0.000731741	0.0248442	-1.03405		0.836533	0.933208	-0.0367977		4.60107e-05	0.00241812	-0.925405		0.626785	0.704202	0.11101		6.45072e-05	0.00254266	0.997251		0.576538	0.99487	0.108644		3.83533e-05	0.00604703	1.14506		7.18674e-06	0.000530344	-0.888608		0.455262	0.937034	0.147808		0.000354758	0.00883162	1.03642
LCNEG_192.028	0.141556	0.560624	0.74048		0.12813	0.462636	0.977924		0.802525	0.951364	0.123896		0.013199	0.130065	1.44125		0.653262	0.870932	0.237443		0.10686	0.743306	-0.616584		0.112689	0.297776	0.700766		0.113936	0.35455	-0.854027		0.400166	0.918828	0.463323		0.00507595	0.0342989	1.31735
LCNEG_416.119	0.000691974	0.0248442	-1.06204		0.550066	0.835393	0.169727		0.000983258	0.0232541	-0.70949		0.113615	0.246793	-0.331243		0.00198744	0.0293768	1.23177		0.143169	0.8572	0.352554		0.00556805	0.0752483	0.730801		0.0128681	0.0833784	-0.879217		0.117494	0.608504	-0.50097		0.101698	0.224781	0.378247
LCNEG_468.115	0.107496	0.484242	1.67606		0.14582	0.493912	-0.627612		5.67074e-06	0.000605581	2.48909		0.0400845	0.180009	-0.760772		0.022064	0.160558	-2.30367		0.384028	0.98321	0.813031		0.0152244	0.106029	-2.43683		9.49219e-07	0.000159519	3.1167		0.693928	0.939325	-0.13316		1.12462e-08	5.31944e-06	-3.24986
LCNEG_324.106	0.886134	0.959521	-0.0511351		0.243943	0.610503	-0.616604		0.663848	0.916938	-0.14552		0.11181	0.246793	-0.637974		0.280277	0.630419	-0.565468		0.774811	0.99487	-0.0943854		0.138417	0.318341	-0.586839		0.340651	0.582487	0.471083		0.967106	0.991993	-0.0213701		0.137951	0.26633	-0.492453
LCNEG_654.204	0.00086915	0.0256942	-0.961582		0.0072512	0.114327	1.21046		0.0323865	0.300369	-0.815165		0.764012	0.809605	-0.0972029		0.000109597	0.00323997	2.17204		0.684119	0.99487	0.146417		0.0103214	0.096759	0.864379		0.000166496	0.00414487	-2.02563		0.00431624	0.104781	-1.30766		0.0186928	0.072473	0.717962
LCNEG_594.199	0.0871226	0.438393	-0.60861		0.0270099	0.216537	1.21539		0.00765066	0.113086	-1.14143		0.355464	0.477542	0.311259		0.00371284	0.0462151	1.824		0.194617	0.881247	-0.53282		0.0109879	0.0980616	0.919869		0.000592736	0.0103839	-2.35682		0.0872739	0.587339	-0.904135		0.000689009	0.0116393	1.45269
LCNEG_829.281	0.00751688	0.0826856	-0.365327		0.00362228	0.0815875	1.02506		0.652033	0.916938	-0.134901		0.819838	0.852271	-0.0666319		0.000431278	0.00815978	1.39038		0.459507	0.99487	0.230426		0.330094	0.494096	0.298695		0.00247606	0.0278852	-1.15996		0.00356948	0.104482	-1.09169		0.823299	0.889087	0.0682693
LCNEG_874.28	0.00786412	0.0845393	-0.497605		0.00301242	0.0781746	1.05391		0.708194	0.933657	-0.108355		0.688422	0.757265	-0.125323		0.000215751	0.00537106	1.55151		0.235231	0.916697	0.389249		0.284361	0.465614	0.372282		0.00220895	0.0261209	-1.16227		0.00277089	0.0936166	-1.17923		0.957885	0.974365	-0.0169679
LCNEG_550.175	0.00268721	0.0423683	-0.85573		0.00864571	0.119964	1.24523		0.00710815	0.108851	-1.18547		0.727268	0.785383	-0.111638		0.000407096	0.00815978	2.10096		0.373498	0.98321	-0.329741		0.00731833	0.0848192	0.744092		5.74943e-05	0.00209191	-2.4307		0.00465202	0.104781	-1.35687		0.00445835	0.0310118	1.07383
LCNEG_602.136	0.0115599	0.111589	-0.677054		0.0747129	0.368677	1.12368		0.0062046	0.104813	-1.13134		0.483197	0.586031	0.243919		0.0125344	0.109792	1.80074		0.217484	0.905118	-0.454282		0.00738782	0.0848192	0.920973		0.00346424	0.0346746	-2.25502		0.152915	0.688847	-0.879764		0.00132319	0.0169154	1.37525
LCNEG_1170.386	0.000598274	0.0248442	-1.81542		0.00393366	0.0845737	2.163		0.0252763	0.28077	-1.39401		0.559138	0.646632	-0.321176		5.69042e-05	0.00244688	3.97842		0.430782	0.99487	0.421415		0.0038693	0.0647603	1.49425		6.54417e-05	0.00221099	-3.55701		0.0013692	0.0588756	-2.48418		0.0381017	0.117027	1.07283
LCNEG_192.027	0.418133	0.831694	0.225683		0.592746	0.840648	0.211973		0.305592	0.765215	-0.27231		0.178066	0.321471	0.36909		0.969116	0.994614	-0.0137091		0.0148305	0.270659	-0.497993		0.473766	0.625953	0.143408		0.190343	0.484044	-0.484283		0.654563	0.937034	0.157117		0.00419321	0.0300514	0.6414
LCNEG_112.016	0.449008	0.83718	0.255705		0.579454	0.835947	0.291114		0.230672	0.718826	-0.38622		0.161802	0.308598	0.489507		0.941556	0.991884	0.0354091		0.0133586	0.270659	-0.641924		0.397741	0.558575	0.233803		0.177615	0.463114	-0.677333		0.681194	0.939325	0.198394		0.00266456	0.0249128	0.875727
LCNEG_1182.354	0.00542054	0.0692947	-0.92497		0.146987	0.493912	1.04227		0.00318013	0.0654	-1.2293		0.901891	0.919385	0.0547243		0.0167515	0.132058	1.96724		0.374214	0.98321	-0.304327		0.0234941	0.137194	0.979695		0.0087354	0.0626037	-2.27157		0.172629	0.71626	-0.98755		0.00518711	0.0345564	1.28402
LCNEG_1112.379	1.86389e-05	0.00293874	-1.13613		0.0382168	0.254175	0.99528		0.0107172	0.147275	-0.787259		0.461604	0.567431	-0.244715		0.000700545	0.0118342	2.1314		0.262895	0.916697	0.348866		0.014789	0.106029	0.891411		0.00199695	0.0242194	-1.78254		0.0179246	0.264947	-1.23999		0.111504	0.234407	0.542544
LCNEG_298.023	0.0525657	0.327152	0.342909		0.672912	0.86069	0.103544		0.0265658	0.285582	0.37417		0.515241	0.613876	0.116787		0.290566	0.639246	-0.239366		0.75623	0.99487	0.0312604		0.103738	0.28528	-0.226122		0.226646	0.508074	0.270626		0.953412	0.991993	0.0132436		0.0189645	0.0729287	-0.257383
LCNEG_950.326	2.20894e-06	0.00104483	-1.63694		0.0382989	0.254175	0.900022		8.46933e-05	0.0035934	-1.4376		0.109911	0.246793	-0.520795		7.8359e-05	0.00264741	2.53697		0.529102	0.99487	0.199347		0.00141494	0.0349918	1.11615		8.93136e-05	0.00248502	-2.33762		0.00419611	0.104781	-1.42082		0.00925027	0.046017	0.916803
LCNEG_176.032	0.14283	0.560624	0.697509		0.0459442	0.283949	1.16799		0.173511	0.674843	0.656502		0.00220949	0.081335	1.55949		0.375133	0.722233	0.470479		0.928479	0.99487	-0.0410074		0.0615219	0.22558	0.861979		0.341948	0.582487	-0.511487		0.456049	0.937034	0.391499		0.0873711	0.20872	0.902986
LCNEG_463.168	0.176947	0.585287	0.573676		0.624113	0.844774	0.315133		0.54445	0.903595	0.267161		0.189826	0.325318	0.691033		0.65366	0.870932	-0.258543		0.346735	0.98321	-0.306515		0.783484	0.867888	0.117357		0.936274	0.969954	-0.0479717		0.570598	0.937034	0.3759		0.143191	0.269883	0.423872
LCNEG_340.136	0.566308	0.859543	0.126011		0.0523204	0.301799	0.763937		0.276854	0.744044	-0.364434		0.072757	0.217556	0.619443		0.0868141	0.379989	0.637926		0.125771	0.802163	-0.490445		0.127944	0.315195	0.493432		0.00839418	0.0614104	-1.12837		0.701204	0.94047	-0.144494		0.00825761	0.043455	0.983877
LCNEG_206.043	0.0343561	0.232149	1.28655		0.304955	0.647455	0.770593		0.0604406	0.390652	0.949763		0.0879241	0.233103	0.895221		0.505308	0.799367	-0.51596		0.546243	0.99487	-0.33679		0.497608	0.651991	-0.391333		0.820177	0.928542	0.17917		0.876191	0.983963	0.124627		0.935329	0.959676	-0.0545426
LCNEG_484.133	0.0242881	0.177976	-1.87245		0.966835	0.976197	0.0408717		0.513662	0.883498	-0.418754		0.393429	0.505684	-0.627375		0.0980773	0.410536	1.91332		0.0774196	0.653919	1.4537		0.159161	0.339114	1.24508		0.639992	0.815112	-0.459626		0.522797	0.937034	-0.668246		0.784623	0.857106	-0.208621
LCNEG_518.167	0.274447	0.709363	0.477781		0.379861	0.696412	0.686439		0.555701	0.915841	-0.257564		0.182701	0.322249	0.588658		0.776108	0.927936	0.208658		0.0586377	0.566033	-0.735345		0.767152	0.856524	0.110877		0.230659	0.508773	-0.944003		0.895481	0.983963	-0.0977809		0.0237786	0.0845658	0.846222
LCNEG_236.053	0.0209923	0.162415	0.919987		0.359668	0.696412	0.592124		0.0361022	0.322195	0.803384		0.0191878	0.13546	0.883472		0.611221	0.856371	-0.327863		0.767885	0.99487	-0.116603		0.924649	0.95912	-0.036515		0.749986	0.878077	0.211259		0.65903	0.937034	0.291348		0.848263	0.909815	0.0800883
LCNEG_160.074	0.0560188	0.338615	0.998301		0.0306194	0.229765	1.63798		0.0480889	0.355407	1.05263		0.0037181	0.081335	1.55977		0.329157	0.674442	0.639683		0.90519	0.99487	0.0543331		0.192364	0.374218	0.561474		0.360579	0.596343	-0.58535		0.896592	0.983963	-0.078209		0.202513	0.329171	0.507141
LCNEG_347.03	0.944515	0.98168	0.0115817		0.10369	0.424878	0.467451		0.58167	0.916938	0.13878		0.189815	0.325318	0.310966		0.0866674	0.379989	0.455869		0.569694	0.99487	0.127199		0.145819	0.325192	0.299384		0.210949	0.49211	-0.32867		0.512608	0.937034	-0.156485		0.267679	0.38759	0.172186
LCNEG_502.17	0.322054	0.757869	0.53541		0.787592	0.905011	-0.25262		0.88614	0.980681	-0.08204		0.0204487	0.137225	1.4908		0.390056	0.729235	-0.78803		0.214411	0.905118	-0.61745		0.0805963	0.252464	0.955386		0.848344	0.937539	0.17058		0.0851377	0.587339	1.74342		0.000961529	0.0146776	1.57284
LCNEG_320.074	0.246441	0.665066	0.398319		0.050716	0.296633	1.06585		0.142056	0.63389	0.511091		0.0459754	0.189499	0.810707		0.192434	0.535419	0.667534		0.738922	0.99487	0.112772		0.294845	0.471155	0.412388		0.251982	0.529632	-0.554762		0.612511	0.937034	-0.255146		0.444052	0.551277	0.299616
LCNEG_476.152	0.073976	0.406868	1.12554		0.686535	0.86069	0.345773		0.118488	0.583312	1.10573		0.030525	0.165163	1.66607		0.264617	0.616571	-0.779765		0.961348	0.99487	-0.0198093		0.261883	0.44182	0.54053		0.263956	0.534472	0.759956		0.0805366	0.587339	1.32029		0.261	0.381028	0.560339
LCNEG_803.308	0.313522	0.742523	0.968909		0.615357	0.843664	0.417717		0.782781	0.951364	0.186004		0.854844	0.882841	0.153615		0.566456	0.845975	-0.551192		0.352553	0.98321	-0.782905		0.403304	0.561793	-0.815294		0.74805	0.877984	-0.231712		0.762565	0.949962	-0.264102		0.967062	0.98046	-0.0323896
LCNEG_520.215	0.892149	0.959521	0.0657197		0.558743	0.835393	-0.34794		0.966771	0.985523	0.022491		0.461862	0.567431	0.409683		0.329379	0.674442	-0.41366		0.893251	0.99487	-0.0432287		0.322137	0.488353	0.343963		0.421176	0.668512	0.370431		0.124324	0.612556	0.757623		0.320663	0.438364	0.387192
LCNEG_328.078	0.326945	0.764061	0.456827		0.0827107	0.397408	1.04438		0.329474	0.790313	0.424215		0.0208619	0.137225	1.00204		0.320937	0.674442	0.587557		0.943951	0.99487	-0.0326122		0.2281	0.409546	0.545216		0.278463	0.540655	-0.620169		0.937519	0.991993	-0.0423404		0.151735	0.277108	0.577828
LCNEG_627.278	0.244916	0.665066	1.22279		0.225423	0.592361	1.2073		0.411651	0.816416	0.691355		0.973383	0.979596	-0.0315161		0.987833	0.996258	-0.0154888		0.552875	0.99487	-0.531435		0.214117	0.400305	-1.25431		0.551075	0.770137	-0.515946		0.210356	0.777332	-1.23882		0.453183	0.556767	-0.722871
LCNEG_394.183	0.371793	0.795737	0.407495		0.020127	0.190402	1.22477		0.932215	0.980681	-0.0364621		0.0605713	0.199966	0.854218		0.131577	0.462447	0.817275		0.366209	0.98321	-0.443957		0.37298	0.534245	0.446724		0.0167356	0.0977277	-1.26123		0.445063	0.936387	-0.370551		0.059255	0.161078	0.890681
LCNEG_520.214	0.524861	0.859543	0.225491		0.942236	0.966762	-0.0382816		0.657761	0.916938	0.198522		0.28362	0.419226	0.48061		0.519453	0.810895	-0.263772		0.922456	0.99487	-0.0269692		0.344882	0.506613	0.255119		0.600285	0.804348	0.236803		0.258751	0.800777	0.518891		0.341327	0.454782	0.282088
LCNEG_522.23	0.939842	0.98168	-0.0238711		0.438311	0.74877	-0.392664		0.676327	0.916938	-0.172849		0.540257	0.627866	0.268917		0.418804	0.739131	-0.368793		0.665397	0.99487	-0.148978		0.435042	0.585872	0.292788		0.63814	0.815112	0.219815		0.189818	0.742017	0.661581		0.211882	0.337442	0.441766
LCNEG_490.167	0.981041	0.991522	-0.0124702		0.112091	0.431047	0.68233		0.655973	0.916938	-0.183906		0.513789	0.613693	0.308529		0.111968	0.437693	0.6948		0.683188	0.99487	-0.171436		0.502846	0.655223	0.321		0.0130739	0.083567	-0.866236		0.341481	0.864956	-0.3738		0.252886	0.374968	0.492436
LCNEG_909.352	0.229483	0.646105	1.51257		0.0310886	0.229765	2.65503		0.360904	0.790313	0.866608		0.401134	0.511418	0.856185		0.336408	0.682922	1.14246		0.51862	0.99487	-0.645959		0.539214	0.682453	-0.656383		0.0913873	0.31098	-1.78842		0.10508	0.608504	-1.79884		0.991352	0.996809	-0.0104234
LCNEG_608.138	0.502186	0.859543	0.316575		0.9982	0.9982	-0.00166125		0.423896	0.816416	0.469818		0.0626286	0.200904	1.23449		0.632139	0.86645	-0.318236		0.747715	0.99487	0.153242		0.101951	0.283663	0.917914		0.510955	0.755256	0.471479		0.120582	0.608504	1.23615		0.209114	0.336432	0.764671
LCNEG_1194.495	0.0565551	0.338615	-0.508461		0.493168	0.80996	-0.372282		0.261143	0.737298	-0.396161		0.360397	0.478243	-0.379604		0.791611	0.935871	0.136178		0.717826	0.99487	0.1123		0.735759	0.838588	0.128857		0.962494	0.980156	-0.0238787		0.989405	0.998715	-0.00732138		0.968414	0.98046	0.0165573
LCNEG_1166.536	0.585355	0.862533	0.342063		0.415764	0.73654	0.740629		0.367838	0.790853	0.436774		0.109386	0.246793	0.79715		0.670921	0.880494	0.398566		0.867956	0.99487	0.0947108		0.430569	0.581883	0.455087		0.737638	0.874444	-0.303855		0.95025	0.991993	0.0565209		0.464789	0.569548	0.360376
LCNEG_1120.525	0.534922	0.859543	0.456083		0.378878	0.696412	0.882029		0.36349	0.790709	0.508792		0.143949	0.289736	0.879723		0.675751	0.880494	0.425946		0.933074	0.99487	0.0527088		0.521595	0.666796	0.423639		0.705049	0.863959	-0.373237		0.998159	0.999631	-0.00230662		0.518065	0.614148	0.37093
LCNEG_610.154	0.0940985	0.454169	0.776836		0.592007	0.840648	0.338935		0.0448027	0.355407	1.00603		0.00968196	0.113877	1.37109		0.475878	0.773838	-0.437901		0.611512	0.99487	0.229194		0.209232	0.395308	0.594251		0.310909	0.559202	0.667095		0.134191	0.641132	1.03215		0.449788	0.555776	0.365057
LCNEG_1032.444	0.367624	0.795195	-0.298707		0.404746	0.729591	-0.307047		0.425592	0.816416	-0.259965		0.469642	0.574007	-0.26126		0.979299	0.996258	-0.00834		0.887603	0.99487	0.0387417		0.905575	0.95186	0.0374464		0.888347	0.954483	0.0470817		0.901273	0.98681	0.0457864		0.996809	0.996809	-0.00129529
LCNEG_1032.445	0.340565	0.775841	-0.290126		0.247078	0.61071	-0.41287		0.328323	0.790313	-0.293765		0.306806	0.437366	-0.352809		0.694343	0.880494	-0.122744		0.988506	0.99487	-0.00363856		0.836798	0.907811	-0.0626825		0.71026	0.868096	0.119106		0.867715	0.981888	0.0600618		0.854028	0.911863	-0.0590439
LCNEG_926.417	0.469642	0.853381	-0.317857		0.740857	0.873879	-0.160765		0.722439	0.94146	-0.12696		0.899496	0.918924	0.051875		0.755394	0.925429	0.157092		0.619026	0.99487	0.190897		0.396531	0.558575	0.369732		0.942791	0.969954	0.0338043		0.678549	0.939325	0.21264		0.600364	0.687584	0.178835
LCNEG_1144.455	0.973856	0.990166	0.0273499		0.260654	0.619545	-1.3257		0.532551	0.893774	-0.530525		0.073132	0.217556	-1.50206		0.255804	0.612343	-1.35305		0.520425	0.99487	-0.557875		0.0744914	0.24989	-1.52941		0.500195	0.744001	0.795178		0.877357	0.983963	-0.17636		0.231994	0.355627	-0.971538
LCNEG_900.329	0.116292	0.504644	0.9325		0.337696	0.677062	0.767413		0.727855	0.941816	-0.139018		0.601894	0.684365	0.243227		0.83518	0.948627	-0.165087		0.0218626	0.292908	-1.07152		0.174622	0.365471	-0.689273		0.25498	0.529632	-0.906431		0.512121	0.937034	-0.524186		0.393656	0.501884	0.382245
LCNEG_828.374	0.16819	0.577056	0.935333		0.189892	0.560046	1.38515		0.613191	0.916938	0.282937		0.111547	0.246793	0.911782		0.656326	0.872028	0.449814		0.277141	0.916697	-0.652395		0.968435	0.972548	-0.0235507		0.295522	0.552497	-1.10221		0.643212	0.937034	-0.473365		0.175189	0.297005	0.628845
LCNEG_1144.459	0.976113	0.990166	0.0252431		0.323203	0.661926	-0.977805		0.592883	0.916938	-0.441841		0.0675851	0.207583	-1.53055		0.317759	0.674442	-1.00305		0.58	0.99487	-0.467084		0.0690974	0.238562	-1.55579		0.588246	0.800976	0.535964		0.572836	0.937034	-0.552745		0.171591	0.295236	-1.08871
LCNEG_1144.455.1	0.394929	0.813934	-0.495801		0.68478	0.86069	-0.299592		0.380447	0.806226	-0.416078		0.00996271	0.113877	-1.20919		0.80863	0.943811	0.196209		0.892251	0.99487	0.0797235		0.215085	0.400532	-0.713391		0.878543	0.951297	-0.116485		0.243968	0.800777	-0.909599		0.143823	0.269883	-0.793114
LCNEG_1146.474	0.341173	0.775841	-0.553077		0.628125	0.844774	-0.377365		0.357233	0.790313	-0.441648		0.00718619	0.103002	-1.26984		0.836094	0.948627	0.175712		0.852608	0.99487	0.111429		0.219296	0.404167	-0.716759		0.936429	0.969954	-0.0642833		0.277305	0.812791	-0.892471		0.13675	0.265875	-0.828188
LCNEG_1078.395	0.946397	0.98168	0.0502546		0.00194606	0.0704437	-2.33835		0.813899	0.955271	-0.155387		0.877932	0.902744	0.10988		0.000149373	0.0039252	-2.3886		0.676595	0.99487	-0.205641		0.916089	0.95628	0.0596251		0.00033877	0.00696687	2.18296		0.000296255	0.0274546	2.44823		0.623268	0.705276	0.265267
LCNEG_930.34	0.132498	0.554387	-0.48839		0.239286	0.6071	-0.566981		0.0611167	0.390652	-0.775945		0.00675463	0.102129	-1.28386		0.850754	0.951316	-0.0785912		0.403002	0.984141	-0.287555		0.0504883	0.20766	-0.795472		0.667595	0.835376	-0.208964		0.180556	0.721015	-0.716881		0.267953	0.38759	-0.507917
LCNEG_938.397	0.54461	0.859543	0.136194		0.293526	0.647455	-0.39889		0.557953	0.916361	-0.136242		0.166893	0.31469	-0.367172		0.150635	0.483829	-0.535084		0.147857	0.874207	-0.272436		0.0291912	0.162441	-0.503366		0.458918	0.702486	0.262648		0.931024	0.991993	0.0317179		0.0970011	0.221303	-0.23093
LCNEG_1178.495	0.294397	0.72163	0.289403		0.632241	0.844774	0.170908		0.359326	0.790313	0.250188		0.489355	0.588969	-0.225244		0.694122	0.880494	-0.118495		0.831567	0.99487	-0.0392157		0.0552707	0.215322	-0.514648		0.783437	0.904848	0.0792796		0.253952	0.800777	-0.396153		0.0780502	0.197436	-0.475432
LCNEG_898.349	0.679754	0.895609	-0.125637		0.920491	0.963413	0.0576244		0.894032	0.980681	-0.0514047		0.0989312	0.245475	-0.776281		0.721649	0.905412	0.183261		0.781694	0.99487	0.0742322		0.0851181	0.253213	-0.650644		0.836076	0.928542	-0.109029		0.169761	0.71626	-0.833905		0.0805606	0.197436	-0.724876
LCNEG_1178.5	0.516193	0.859543	0.15163		0.966575	0.976197	0.0135578		0.626197	0.916938	0.112711		0.240774	0.379621	-0.343029		0.639304	0.86645	-0.138072		0.830055	0.99487	-0.0389183		0.057618	0.218026	-0.494659		0.727874	0.874444	0.0991535		0.292123	0.812791	-0.356587		0.0871167	0.20872	-0.455741
LCNEG_1177.495	0.239236	0.657899	-1.38195		0.694226	0.86069	-0.495894		0.90876	0.980681	-0.0810024		0.0218592	0.137858	-2.02827		0.533622	0.821914	0.886055		0.191997	0.881247	1.30095		0.5486	0.686114	-0.646319		0.73533	0.874444	0.414891		0.256832	0.800777	-1.53237		0.0105489	0.0481408	-1.94727
LCNEG_898.347	0.671322	0.891242	-0.129449		0.92509	0.963805	0.0541812		0.886056	0.980681	-0.055222		0.0952322	0.243486	-0.791179		0.720627	0.905412	0.18363		0.781447	0.99487	0.0742267		0.0840272	0.253213	-0.66173		0.835275	0.928542	-0.109403		0.16561	0.707035	-0.84536		0.0792284	0.197436	-0.735957
LCNEG_924.396	0.986176	0.99376	0.00377281		0.626713	0.844774	-0.217315		0.924844	0.980681	-0.0264961		0.10514	0.246193	-0.499053		0.611756	0.856371	-0.221087		0.90729	0.99487	-0.030269		0.0821998	0.253213	-0.502826		0.671652	0.836029	0.190818		0.544112	0.937034	-0.281739		0.0363028	0.114435	-0.472557
LCNEG_822.404	0.930793	0.98168	0.0404236		0.160026	0.504614	-0.633392		0.944467	0.980681	0.0230672		0.235208	0.375184	-0.385982		0.190189	0.533211	-0.673815		0.967274	0.99487	-0.0173564		0.31063	0.484458	-0.426405		0.154248	0.431712	0.656459		0.568439	0.937034	0.24741		0.131668	0.259497	-0.409049
LCNEG_942.451	0.644543	0.883677	0.165303		0.121882	0.457542	0.529433		0.655522	0.916938	0.138841		0.344049	0.471696	0.330104		0.132371	0.462447	0.364131		0.893923	0.99487	-0.0264612		0.513079	0.659474	0.164802		0.109912	0.347918	-0.390592		0.47402	0.937034	-0.199329		0.472043	0.576185	0.191263
LCNEG_2911.321	0.483534	0.853381	0.637838		0.568264	0.835393	0.494572		0.425541	0.816416	0.616909		0.434663	0.546797	0.672708		0.820017	0.948627	-0.143266		0.965121	0.99487	-0.0209297		0.954706	0.964906	0.0348699		0.841313	0.931947	0.122337		0.804211	0.960585	0.178136		0.92683	0.955982	0.0557996
LCNEG_1116.5	0.622633	0.87842	0.123399		0.306713	0.647455	0.34698		0.43711	0.816416	0.192133		0.611474	0.69359	0.149557		0.542602	0.825243	0.223581		0.815283	0.99487	0.0687347		0.937697	0.960192	0.0261581		0.651955	0.820146	-0.154847		0.601377	0.937034	-0.197423		0.889727	0.939377	-0.0425766
LCNEG_594.301	0.367534	0.795195	0.868177		0.154764	0.501058	1.14247		0.167433	0.674843	-0.894726		0.652386	0.727206	-0.325459		0.741439	0.918064	0.274298		0.0203946	0.292908	-1.7629		0.139511	0.318341	-1.19364		0.0177385	0.102321	-2.0372		0.0889112	0.587339	-1.46793		0.330349	0.444998	0.569267
LCNEG_1164.522	0.81357	0.934026	-0.0688311		0.758748	0.885357	-0.0707797		0.668507	0.916938	0.0750615		0.0913396	0.238694	-0.353964		0.995043	0.999268	-0.00194859		0.607296	0.99487	0.143893		0.342861	0.505212	-0.285133		0.554368	0.771224	0.145841		0.295754	0.813857	-0.283185		0.0529597	0.148687	-0.429026
LCNEG_954.444	0.775085	0.920843	0.0861894		0.205601	0.56871	-0.344789		0.91895	0.980681	0.0290954		0.647985	0.724579	0.132492		0.0608099	0.310472	-0.430978		0.813027	0.99487	-0.057094		0.850519	0.912234	0.0463029		0.104225	0.339989	0.373884		0.0458382	0.461308	0.477281		0.62226	0.705276	0.103397
LCNEG_954.447	0.857016	0.957102	-0.071422		0.291745	0.647455	-0.483192		0.863662	0.977301	-0.0634648		0.716379	0.778959	0.144962		0.300236	0.654117	-0.41177		0.977921	0.99487	0.00795721		0.506549	0.656432	0.216384		0.256428	0.529632	0.419727		0.122418	0.609514	0.628154		0.401879	0.509621	0.208427
LCNEG_1000.452	0.495311	0.859543	-0.15564		0.0929756	0.40605	-0.557317		0.334574	0.790313	-0.186094		0.0320688	0.165513	-0.475551		0.202261	0.544604	-0.401677		0.868018	0.99487	-0.0304538		0.127674	0.315195	-0.319911		0.231261	0.508773	0.371223		0.791163	0.955289	0.0817661		0.19532	0.324162	-0.289457
LCNEG_1000.457	0.555308	0.859543	-0.324273		0.195623	0.560786	-0.904644		0.310484	0.765215	-0.450995		0.003285	0.081335	-1.3004		0.425039	0.739131	-0.580371		0.807305	0.99487	-0.126722		0.054436	0.214568	-0.976124		0.483353	0.728108	0.453649		0.519227	0.937034	-0.395753		0.00610397	0.0384957	-0.849402
LCNEG_500.228	0.103382	0.47019	-0.83808		0.0197525	0.190402	-1.55533		0.0317041	0.299921	-0.789564		0.000129178	0.0203671	-1.53558		0.266064	0.616902	-0.717249		0.917378	0.99487	0.0485161		0.143505	0.323229	-0.697501		0.18761	0.48099	0.765765		0.971021	0.991993	0.0197483		0.0719844	0.186058	-0.746017
LCNEG_2863.384	0.133895	0.554387	0.756264		0.0160314	0.176345	1.42814		0.0825131	0.463662	0.843131		0.0778691	0.224575	0.879637		0.134509	0.462447	0.671879		0.78657	0.99487	0.086867		0.717808	0.824228	0.123373		0.184427	0.476688	-0.585012		0.223709	0.78381	-0.548506		0.901288	0.945253	0.0365061
LCNEG_1433.709	0.0975112	0.456662	0.573404		0.0183833	0.189652	0.997349		0.0870653	0.473355	0.533463		0.0394902	0.180009	0.625142		0.270786	0.621756	0.423945		0.896707	0.99487	-0.039941		0.860734	0.921102	0.051738		0.206858	0.49211	-0.463886		0.29195	0.812791	-0.372207		0.710259	0.786774	0.091679
LCNEG_926.468	0.140163	0.560624	0.524349		0.00242557	0.0724498	1.43896		0.18306	0.68179	0.400503		0.0990939	0.245475	0.525054		0.0288992	0.195974	0.914616		0.679874	0.99487	-0.123846		0.998209	0.998209	0.00070523		0.0155786	0.0921087	-1.03846		0.0310665	0.367362	-0.91391		0.70097	0.780138	0.124551
LCNEG_926.468.1	0.158042	0.577056	0.458594		0.000173896	0.0411219	1.49057		0.176498	0.678727	0.37708		0.00269764	0.081335	0.715468		0.00439854	0.0533464	1.03198		0.789836	0.99487	-0.0815133		0.316355	0.487427	0.256874		0.00198225	0.0242194	-1.11349		0.0122378	0.206732	-0.775103		0.160996	0.286377	0.338387
LCNEG_808.391	0.734125	0.909008	0.167368		0.133682	0.475425	0.677909		0.524551	0.889293	0.245977		0.525829	0.6187	0.284632		0.248764	0.600333	0.510541		0.837529	0.99487	0.0786087		0.79256	0.871816	0.117264		0.282784	0.540655	-0.431933		0.389792	0.908235	-0.393277		0.916518	0.948606	0.0386556
LCNEG_830.37	0.78817	0.921152	0.111169		0.309497	0.647455	0.358262		0.48402	0.841696	0.224064		0.977778	0.98193	0.0102631		0.445973	0.756076	0.247092		0.697001	0.99487	0.112895		0.769604	0.856524	-0.100906		0.637617	0.815112	-0.134197		0.311173	0.822263	-0.347998		0.43457	0.542352	-0.213801
LCNEG_954.445	0.210297	0.632474	0.428157		0.0934643	0.40605	0.951166		0.438414	0.816416	0.274379		0.070261	0.213035	0.629264		0.328465	0.674442	0.523009		0.659765	0.99487	-0.153778		0.544099	0.686114	0.201107		0.196665	0.488192	-0.676787		0.511588	0.937034	-0.321902		0.259437	0.380423	0.354886
LCNEG_948.47	0.574737	0.859543	-0.354319		0.644313	0.855022	-0.469713		0.457093	0.826332	-0.47259		0.747516	0.798138	-0.217566		0.897607	0.969615	-0.115394		0.765017	0.99487	-0.118272		0.769157	0.856524	0.136753		0.99742	0.99742	-0.00287769		0.784715	0.951719	0.252146		0.529963	0.623563	0.255024
LCNEG_954.443	0.557772	0.859543	-0.423184		0.034826	0.242246	0.917294		0.762245	0.951364	-0.145761		0.622785	0.701375	0.185538		0.0332449	0.215409	1.34048		0.665103	0.99487	0.277423		0.291459	0.469338	0.608721		0.0304698	0.150548	-1.06306		0.0547111	0.510349	-0.731757		0.452994	0.556767	0.331299
LCNEG_922.416	0.486776	0.853381	-0.411648		0.883767	0.951	-0.0984612		0.912509	0.980681	-0.0602202		0.733162	0.786361	0.20088		0.546577	0.827384	0.313186		0.269783	0.916697	0.351428		0.118605	0.3	0.612528		0.943295	0.969954	0.038241		0.606574	0.937034	0.299342		0.537889	0.631319	0.2611
LCNEG_926.454	0.598571	0.867001	0.303482		0.105034	0.424878	1.09797		0.349243	0.790313	0.483736		0.0590834	0.199966	0.985245		0.172056	0.51508	0.794485		0.633911	0.99487	0.180254		0.0647541	0.230291	0.681764		0.285854	0.543007	-0.61423		0.835808	0.968963	-0.112721		0.234079	0.357159	0.501509
LCNEG_794.393	0.536961	0.859543	0.265584		0.000670042	0.0459236	1.4932		0.31002	0.765215	0.336485		0.0336847	0.165967	0.735823		0.00666754	0.0700833	1.22762		0.858706	0.99487	0.0709011		0.247904	0.427952	0.470239		0.00541795	0.0465943	-1.15672		0.0530009	0.510349	-0.757378		0.245247	0.369433	0.399338
LCNEG_924.434	0.357053	0.785516	-0.368586		0.969431	0.976197	-0.0254947		0.945435	0.980681	0.0314209		0.456207	0.563479	0.344292		0.569693	0.845975	0.343091		0.247591	0.916697	0.400006		0.0443371	0.195995	0.712877		0.925166	0.969954	0.0569155		0.546696	0.937034	0.369786		0.429134	0.538409	0.312871
LCNEG_792.396	0.534963	0.859543	0.266607		0.000469739	0.0459236	1.50351		0.308512	0.765215	0.333396		0.0310771	0.165163	0.735537		0.00566193	0.0637641	1.2369		0.866402	0.99487	0.0667884		0.246432	0.426967	0.46893		0.00406183	0.0372917	-1.17011		0.044144	0.461308	-0.767969		0.237998	0.360811	0.402142
LCNEG_814.374	0.594544	0.865954	0.173595		0.0106853	0.133004	0.869878		0.682493	0.916938	0.119968		0.30462	0.437366	0.273819		0.0487621	0.277023	0.696283		0.870938	0.99487	-0.0536271		0.742786	0.842536	0.100224		0.0310546	0.151431	-0.74991		0.0614466	0.525029	-0.596059		0.558879	0.651107	0.153851
LCNEG_764.421	0.422915	0.831694	0.485865		0.104863	0.424878	0.963026		0.213524	0.717733	0.621918		0.078231	0.224575	0.901441		0.36574	0.711913	0.477161		0.751462	0.99487	0.136053		0.337753	0.503722	0.415576		0.429016	0.674168	-0.341108		0.884093	0.983963	-0.0615852		0.344057	0.457132	0.279523
LCNEG_926.448	0.904305	0.96337	0.0676449		0.200841	0.56871	0.971658		0.6653	0.916938	0.237965		0.662592	0.735695	0.271125		0.162913	0.493961	0.904013		0.605775	0.99487	0.17032		0.645207	0.7688	0.20348		0.249951	0.529424	-0.733693		0.308231	0.819063	-0.700533		0.940154	0.960459	0.0331597
LCNEG_924.436	0.781573	0.920843	-0.140322		0.579255	0.835947	0.346049		0.55219	0.913238	0.298601		0.488143	0.588969	0.376632		0.324943	0.674442	0.48637		0.139501	0.845949	0.438923		0.156109	0.335805	0.516954		0.920054	0.969954	-0.0474475		0.952561	0.991993	0.0305833		0.829426	0.893664	0.0780309
LCNEG_946.417	0.973244	0.990166	0.0167067		0.515651	0.818466	0.403219		0.458351	0.826332	0.361672		0.521663	0.615329	0.343069		0.422093	0.739131	0.386512		0.189819	0.881247	0.344966		0.34803	0.509654	0.326362		0.928131	0.969954	-0.0415468		0.906278	0.987718	-0.0601505		0.956941	0.974365	-0.0186037
LCNEG_880.441	0.459096	0.844951	0.466712		0.137172	0.484198	1.16709		0.434933	0.816416	0.471711		0.261088	0.39837	0.725078		0.242964	0.595452	0.700377		0.987086	0.99487	0.00499902		0.494373	0.65136	0.258366		0.257016	0.529632	-0.695378		0.482817	0.937034	-0.442011		0.572864	0.662506	0.253367
LCNEG_680.396	0.369858	0.795195	-0.437344		0.854473	0.94332	-0.111422		0.612373	0.916938	-0.209304		0.772972	0.809605	0.112404		0.602337	0.855571	0.325922		0.599806	0.99487	0.22804		0.19035	0.372601	0.549748		0.871455	0.949766	-0.0978819		0.705849	0.94047	0.223826		0.413502	0.521564	0.321708
LCPOS_197.933	0.635687	0.883573	-0.0464445		0.0548993	0.304988	-0.176877		0.0285527	0.28735	-0.162501		0.082779	0.228549	-0.27237		0.203855	0.544604	-0.130432		0.201464	0.882336	-0.116057		0.167102	0.352854	-0.225925		0.860896	0.943402	0.014376		0.543228	0.937034	-0.0954927		0.477874	0.578357	-0.109869
LCPOS_221.933	0.636931	0.883573	-0.0508585		0.0871621	0.397408	-0.168272		0.0470939	0.355407	-0.173813		0.0882145	0.233103	-0.259396		0.277388	0.627773	-0.117414		0.220061	0.905118	-0.122955		0.188269	0.372601	-0.208537		0.947887	0.972561	-0.00554109		0.539056	0.937034	-0.0911238		0.542343	0.634971	-0.0855827
LCPOS_311.913	0.411934	0.831694	-0.0917505		0.882914	0.951	-0.0165387		0.203381	0.708821	-0.126068		0.0744887	0.218839	-0.313404		0.51927	0.810895	0.0752119		0.73507	0.99487	-0.0343172		0.205952	0.392803	-0.221654		0.250721	0.529424	-0.109529		0.0860905	0.587339	-0.296865		0.249062	0.3724	-0.187336
LCPOS_327.891	0.952005	0.985335	0.0106644		0.155411	0.501058	-0.371426		0.159846	0.674843	-0.222979		0.270217	0.407046	-0.239664		0.135899	0.462447	-0.38209		0.101925	0.730463	-0.233644		0.226338	0.408617	-0.250328		0.529515	0.758971	0.148447		0.632433	0.937034	0.131762		0.933351	0.959676	-0.0166845
LCPOS_441.871	0.93987	0.98168	-0.00985877		0.15572	0.501058	-0.24536		0.119622	0.583312	-0.176444		0.126514	0.269554	-0.274902		0.178211	0.526837	-0.235501		0.159872	0.874408	-0.166586		0.147127	0.325192	-0.265044		0.655065	0.821872	0.0689154		0.884821	0.983963	-0.0295428		0.529095	0.623563	-0.0984582
LCPOS_265.92	0.152065	0.570847	0.158908		0.699896	0.862111	-0.0604082		0.934168	0.980681	0.0108952		0.327661	0.458531	-0.172761		0.102655	0.424858	-0.219316		0.10684	0.743306	-0.148013		0.0312674	0.169994	-0.331669		0.565709	0.782398	0.0713034		0.505755	0.937034	-0.112353		0.170798	0.295236	-0.183656
LCPOS_225.945	0.179138	0.588418	1.08457		0.373859	0.696412	0.913946		0.263489	0.737298	0.932327		0.296447	0.432368	0.939472		0.844431	0.95099	-0.170623		0.807837	0.99487	-0.152243		0.839229	0.908365	-0.145097		0.983301	0.988054	0.01838		0.978356	0.995188	0.0255258		0.993043	0.996809	0.00714574
LCPOS_258.064	0.541457	0.859543	-0.130737		0.0689671	0.347037	-0.741369		0.217852	0.718826	-0.304516		0.0481811	0.193069	-0.633743		0.103295	0.424858	-0.610632		0.325909	0.96911	-0.173779		0.0636647	0.228132	-0.503006		0.224977	0.506734	0.436854		0.78208	0.951719	0.107626		0.256716	0.379458	-0.329228
LCPOS_370.024	0.228823	0.646105	0.347548		0.14687	0.493912	-0.653619		0.392265	0.810224	0.234606		0.0902108	0.237054	-0.856902		0.0408047	0.253956	-1.00117		0.686025	0.99487	-0.112941		0.021482	0.130269	-1.20445		0.0643141	0.256107	0.888225		0.729348	0.949814	-0.203283		0.0438835	0.128129	-1.09151
LCPOS_163.915	0.431968	0.834516	0.543948		0.205537	0.56871	1.21135		0.375922	0.803358	0.741808		0.174802	0.32032	1.32759		0.37278	0.722233	0.667398		0.737401	0.99487	0.19786		0.311364	0.484458	0.783639		0.520889	0.758305	-0.469538		0.893774	0.983963	0.116241		0.501258	0.597216	0.585779
LCPOS_139.061	0.161215	0.577056	0.549532		0.307617	0.647455	0.671595		0.575852	0.916938	0.215287		0.101905	0.246193	0.649074		0.839768	0.948627	0.122063		0.297096	0.941926	-0.334245		0.754889	0.84813	0.0995421		0.458397	0.702486	-0.456308		0.970202	0.991993	-0.0225209		0.161968	0.286932	0.433787
LCPOS_268.08	0.00286088	0.0436515	0.625578		0.337171	0.677062	0.341102		0.152407	0.65742	0.30248		0.00829833	0.112146	0.767023		0.431917	0.745608	-0.284476		0.163737	0.874408	-0.323097		0.621703	0.752086	0.141445		0.913542	0.967481	-0.0386213		0.291082	0.812791	0.425921		0.204484	0.331236	0.464542
LCPOS_342.116	0.187745	0.595996	-0.324483		0.372797	0.696412	0.240061		0.773316	0.951364	0.0577397		0.306988	0.437366	0.254541		0.0875661	0.379989	0.564544		0.15834	0.874408	0.382223		0.0625377	0.22699	0.579024		0.497774	0.742736	-0.182321		0.96162	0.991993	0.0144802		0.499947	0.597159	0.196801
LCPOS_526.15	0.26172	0.680183	-0.213885		0.00121498	0.0478905	1.11664		0.752641	0.946806	-0.0763092		0.129543	0.271503	0.515886		0.000685766	0.0118342	1.33052		0.403643	0.984141	0.137575		0.0171378	0.117481	0.72977		0.000508438	0.00924966	-1.19295		0.0891102	0.587339	-0.60075		0.0914934	0.215305	0.592195
LCPOS_666.223	0.144256	0.560624	-0.264524		0.000260815	0.0411219	0.941792		0.534753	0.893774	0.13745		0.196556	0.331422	0.375947		5.32925e-07	0.000140582	1.20632		0.0195106	0.292908	0.401974		0.0152077	0.106029	0.640471		7.42342e-05	0.00234085	-0.804342		0.0302411	0.367362	-0.565845		0.389703	0.499538	0.238497
LCPOS_504.169	0.137132	0.554387	-0.267404		0.000531041	0.0459236	1.02881		0.631238	0.916938	-0.121752		0.171161	0.319141	0.378715		0.00012312	0.00342564	1.29622		0.429308	0.99487	0.145653		0.00524999	0.0730366	0.646119		8.46229e-05	0.00248502	-1.15057		0.0163675	0.258061	-0.650099		0.0625756	0.167547	0.500466
LCPOS_113.086	0.6878	0.896959	-0.124761		0.272239	0.629812	0.498181		0.287715	0.75427	-0.367361		0.753055	0.802241	0.107132		0.149693	0.483829	0.622942		0.402857	0.984141	-0.2426		0.421102	0.573508	0.231893		0.0625108	0.256107	-0.865542		0.362912	0.882333	-0.391049		0.0524893	0.148667	0.474493
LCPOS_286.116	0.214639	0.632474	0.340589		0.436755	0.74877	0.347598		0.928441	0.980681	0.0262686		0.188421	0.325267	0.367186		0.986601	0.996258	0.00700818		0.226776	0.915947	-0.314321		0.909874	0.954258	0.0265966		0.463633	0.707414	-0.321329		0.962728	0.991993	0.0195884		0.199763	0.326699	0.340917
LCPOS_342.117	0.000825829	0.0256942	-0.502178		0.282101	0.641508	0.206063		0.424125	0.816416	-0.180987		0.534959	0.627016	-0.182613		0.00302804	0.039785	0.708241		0.154334	0.874408	0.321191		0.276927	0.457994	0.319565		0.134725	0.395274	-0.38705		0.222636	0.78381	-0.388676		0.996465	0.996809	-0.00162597
LCPOS_118.042	0.560968	0.859543	-0.160419		0.164803	0.511555	0.602811		0.584271	0.916938	-0.172757		0.965245	0.973478	-0.013662		0.0700554	0.329251	0.763231		0.961553	0.99487	-0.0123381		0.565263	0.698564	0.146757		0.0720697	0.274911	-0.775569		0.139309	0.652409	-0.616473		0.472642	0.576185	0.159096
LCPOS_96.021	0.147858	0.563592	-0.217678		0.144193	0.493912	0.457595		0.96256	0.985523	0.00655023		0.244346	0.381438	0.166763		0.0491852	0.277023	0.675272		0.181651	0.881247	0.224228		0.0280332	0.157854	0.384441		0.1524	0.431571	-0.451044		0.335235	0.857113	-0.290831		0.17423	0.296442	0.160213
LCPOS_173.08	0.437486	0.836989	0.20521		0.106237	0.424878	0.856772		0.79515	0.951364	-0.0690344		0.263848	0.401286	0.336367		0.196381	0.538487	0.651561		0.267346	0.916697	-0.274245		0.638496	0.766161	0.131157		0.0806036	0.284963	-0.925806		0.299623	0.818979	-0.520404		0.137153	0.265875	0.405401
LCPOS_504.169.1	0.00614711	0.0745535	-0.85509		0.00491399	0.0924843	1.09525		0.00965602	0.138403	-1.02048		0.91711	0.930886	-0.033228		5.21687e-05	0.00244688	1.95034		0.585114	0.99487	-0.16539		0.00155355	0.0349918	0.821862		8.96987e-06	0.000530344	-2.11573		0.002086	0.0758982	-1.12848		0.00189839	0.0204077	0.987253
LCPOS_271.058	0.00199337	0.0349209	-0.811405		0.00688796	0.112345	0.880024		0.00713401	0.108851	-1.12638		0.693063	0.758839	0.123479		8.18017e-07	0.000140582	1.69143		0.362429	0.98321	-0.314971		0.000694406	0.0218969	0.934885		4.21336e-06	0.00049823	-2.0064		0.00375516	0.104482	-0.756544		0.000172438	0.0062741	1.24986
LCPOS_134.026	0.0423129	0.271381	-0.604145		0.919646	0.963413	0.0152522		0.0176126	0.208269	-0.611932		0.139646	0.283488	-0.349556		0.0387918	0.244647	0.619398		0.981354	0.99487	-0.00778675		0.435998	0.585872	0.25459		0.00920791	0.0631209	-0.627184		0.0894047	0.587339	-0.364808		0.352317	0.465492	0.262376
LCPOS_683.249	0.00117535	0.0287186	-0.994261		0.0106675	0.133004	0.855171		0.3419	0.790313	-0.256629		0.271606	0.407226	-0.310781		2.24191e-05	0.00117825	1.84943		0.00475727	0.173092	0.737632		0.0116424	0.10066	0.683479		0.00138065	0.0197893	-1.1118		0.00106458	0.0559497	-1.16595		0.821892	0.889087	-0.0541525
LCPOS_360.07	0.00129419	0.0287186	-0.822751		0.00760039	0.115967	0.645427		0.429696	0.816416	-0.179233		0.0591064	0.199966	-0.508233		1.29013e-05	0.000762792	1.46818		0.016225	0.284238	0.643518		0.272849	0.453976	0.314518		0.00152708	0.0212444	-0.82466		0.000191068	0.0274546	-1.15366		0.236826	0.360188	-0.329
LCPOS_704.169	0.0158956	0.134388	-0.534445		0.00120501	0.0478905	0.937684		0.926411	0.980681	-0.0233568		0.998687	0.998687	-0.000447463		1.18886e-06	0.000140582	1.47213		0.0128938	0.270659	0.511089		0.0202367	0.129351	0.533998		0.000108593	0.00285357	-0.961041		0.000340802	0.0274546	-0.938131		0.913321	0.948606	0.0229093
LCPOS_123.032	0.0187036	0.149946	-0.660678		0.0462242	0.283949	0.364528		0.058248	0.390652	-0.43507		0.692178	0.758839	-0.0902099		0.000426936	0.00815978	1.02521		0.411666	0.99487	0.225608		0.0478895	0.205925	0.570468		0.000936008	0.0147577	-0.799598		0.0456392	0.461308	-0.454738		0.270072	0.389463	0.34486
LCPOS_122.048	0.00189509	0.0349209	-0.514946		0.210461	0.572116	-0.336265		0.0539764	0.381057	-0.400049		0.269613	0.407046	0.228055		0.481338	0.779702	0.178681		0.54903	0.99487	0.114898		0.00063921	0.0215962	0.743002		0.808216	0.925632	-0.0637838		0.0527492	0.510349	0.56432		0.00275352	0.0250465	0.628104
LCPOS_348.128	0.448626	0.83718	0.337807		0.0873794	0.397408	1.35309		0.790987	0.951364	-0.112589		0.137568	0.280889	0.614656		0.186794	0.531835	1.01528		0.318627	0.95994	-0.450395		0.518934	0.665192	0.276849		0.0654662	0.258046	-1.46568		0.302812	0.818979	-0.738434		0.0803027	0.197436	0.727244
LCPOS_192.027	0.564687	0.859543	0.271668		0.58948	0.840648	0.372561		0.248907	0.737298	-0.512703		0.101578	0.246193	0.83769		0.870914	0.960239	0.100893		0.0187973	0.292908	-0.784371		0.158696	0.339114	0.566022		0.171722	0.453609	-0.885264		0.474108	0.937034	0.465129		0.00335782	0.0283616	1.35039
LCPOS_437.973	0.292953	0.72163	0.574805		0.838637	0.933353	0.16443		0.303708	0.765215	-0.549864		0.175397	0.32032	0.741108		0.570193	0.845975	-0.410375		0.00355943	0.140301	-1.12467		0.645272	0.7688	0.166303		0.326509	0.574294	-0.714294		0.424166	0.933164	0.576678		0.00105505	0.0146776	1.29097
LCPOS_137.995	0.499805	0.859543	0.263979		0.759044	0.885357	0.181853		0.179215	0.681682	-0.498257		0.198993	0.331422	0.51268		0.879577	0.965483	-0.0821259		0.00757813	0.201315	-0.762236		0.415014	0.573508	0.2487		0.223382	0.505548	-0.680111		0.547426	0.937034	0.330826		0.00231151	0.0232627	1.01094
LCPOS_422.002	0.158741	0.577056	0.650055		0.574001	0.835393	0.366394		0.442856	0.821455	-0.335858		0.0828667	0.228549	0.764261		0.624528	0.863747	-0.28366		0.00300795	0.137113	-0.985913		0.688408	0.805982	0.114206		0.246188	0.524535	-0.702252		0.489744	0.937034	0.397867		0.00167146	0.0188238	1.10012
LCPOS_614.028	0.224823	0.644493	0.863588		0.656803	0.855834	0.444702		0.350045	0.790313	-0.632946		0.102129	0.246193	1.12707		0.637683	0.86645	-0.418886		0.00318867	0.137113	-1.49653		0.563694	0.698564	0.263484		0.243611	0.523949	-1.07765		0.443879	0.936387	0.68237		0.00140608	0.017502	1.76002
LCPOS_408.012	0.215282	0.632474	0.626405		0.67252	0.86069	0.313361		0.3661	0.790709	-0.438147		0.110964	0.246793	0.791726		0.636749	0.86645	-0.313044		0.00296166	0.137113	-1.06455		0.612326	0.742641	0.165321		0.271668	0.537653	-0.751508		0.470806	0.937034	0.478365		0.00127576	0.0167621	1.22987
LCPOS_436.966	0.298797	0.72163	0.504787		0.812718	0.920345	0.169491		0.343236	0.790313	-0.443482		0.153187	0.298179	0.678397		0.602167	0.855571	-0.335296		0.00548726	0.185391	-0.948269		0.578947	0.708165	0.17361		0.344813	0.582487	-0.612973		0.426916	0.934867	0.508906		0.00110941	0.0149928	1.12188
LCPOS_110	0.477606	0.853381	0.278142		0.73896	0.873879	0.197686		0.180149	0.681682	-0.504526		0.20306	0.334539	0.512016		0.88128	0.965483	-0.0804556		0.00616777	0.193096	-0.782668		0.439074	0.588334	0.233874		0.209277	0.49211	-0.702212		0.565383	0.937034	0.31433		0.00227994	0.0232627	1.01654
LCPOS_228.148	0.570811	0.859543	0.0620324		0.0912812	0.40605	0.302849		0.821321	0.957741	0.0316951		0.00873036	0.113877	0.341565		0.214222	0.55336	0.240817		0.855605	0.99487	-0.0303372		0.0762006	0.250298	0.279533		0.135379	0.395274	-0.271154		0.806831	0.961184	0.0387161		0.0141764	0.0573115	0.30987
LCPOS_348.128.1	0.453104	0.83718	0.468979		0.377547	0.696412	0.910224		0.345971	0.790313	-0.417713		0.179305	0.322249	0.677622		0.659842	0.874244	0.441246		0.0472084	0.50749	-0.886692		0.6657	0.785227	0.208644		0.199741	0.488192	-1.32794		0.81284	0.961184	-0.232602		0.020337	0.0757432	1.09534
LCPOS_216.998	0.032375	0.221933	0.240004		0.898176	0.95255	-0.0182988		0.0293859	0.289574	0.222853		0.769514	0.809605	0.0345579		0.0663117	0.321093	-0.258303		0.723181	0.99487	-0.0171506		0.0260723	0.150393	-0.205446		0.0807294	0.284963	0.241152		0.703364	0.94047	0.0528567		0.0509831	0.146131	-0.188296
LCPOS_131.095	0.0134993	0.121512	0.480944		0.0182749	0.189652	-1.49284		0.0633101	0.39079	0.580127		0.00256982	0.081335	-1.041		0.0048909	0.0578349	-1.97378		0.736709	0.99487	0.0991829		3.12022e-05	0.00604703	-1.52194		0.00354486	0.0346746	2.07297		0.397257	0.916599	0.451842		0.000339925	0.00883162	-1.62112
LCPOS_131.094	0.00155784	0.031466	-0.956523		0.00245073	0.0724498	-1.23941		0.392162	0.810224	0.326824		0.00231447	0.081335	-1.34149		0.393232	0.732279	-0.282889		0.00199673	0.118056	1.28335		0.319624	0.488353	-0.384962		7.73172e-07	0.000159519	1.56624		0.692207	0.939325	-0.102073		0.000232548	0.00709141	-1.66831
LCPOS_683.247	0.000160087	0.0110742	-2.12894		0.557368	0.835393	0.291684		3.94687e-05	0.00241812	-2.42286		0.29891	0.432368	-0.468817		7.81949e-05	0.00264741	2.42063		0.483723	0.99487	-0.293917		0.000112082	0.010603	1.66013		1.77674e-05	0.000840396	-2.71455		0.079106	0.587339	-0.760501		7.73174e-06	0.000609519	1.95404
LCPOS_688.203	0.000266434	0.0126023	-1.66828		0.553193	0.835393	0.214275		4.39724e-05	0.00241812	-1.69289		0.198406	0.331422	-0.422389		8.63009e-05	0.00272135	1.88256		0.94113	0.99487	-0.0246114		0.000398653	0.0175713	1.24589		5.21149e-05	0.0020542	-1.90717		0.0643799	0.525029	-0.636664		0.000222992	0.00709141	1.27051
LCPOS_850.251	1.35046e-05	0.00293874	-1.04201		0.0125691	0.145005	0.584421		0.00374241	0.0708064	-0.673626		0.35504	0.477542	-0.199357		1.13936e-06	0.000140582	1.62643		0.089488	0.686251	0.368381		0.000408634	0.0175713	0.84265		1.14569e-05	0.000602124	-1.25805		0.00134567	0.0588756	-0.783778		0.0370869	0.115409	0.474269
LCPOS_164.047	0.00259669	0.0423529	-0.711273		0.0210571	0.19475	-0.947334		0.227552	0.718826	0.396975		0.00276743	0.081335	-0.947195		0.460527	0.766058	-0.23606		0.00018797	0.0222275	1.10825		0.2196	0.404167	-0.235922		0.00193725	0.0242194	1.34431		0.999631	0.999631	0.000138725		1.72896e-06	0.00020445	-1.34417
LCPOS_118.042.1	0.00112902	0.0287186	-0.730002		0.038754	0.254175	-0.949152		0.219173	0.718826	0.399939		0.00342747	0.081335	-0.939017		0.560438	0.844227	-0.219149		0.000158677	0.0222275	1.12994		0.325005	0.489578	-0.209014		0.00582605	0.0475124	1.34909		0.977481	0.995188	0.0101348		3.96713e-06	0.000375291	-1.33896
LCPOS_118.028	0.943971	0.98168	-0.027605		0.0251654	0.212558	0.891765		0.433529	0.816416	0.263283		0.0371977	0.177722	0.804495		0.0626159	0.312001	0.91937		0.53494	0.99487	0.290888		0.0993866	0.279821	0.8321		0.143043	0.410056	-0.628481		0.843442	0.973044	-0.0872701		0.272425	0.391663	0.541211
LCPOS_267.097	0.792516	0.9233	-0.127216		0.0194616	0.190402	0.937819		0.769792	0.951364	-0.0910056		0.152326	0.297727	0.604268		0.0180325	0.139825	1.06503		0.921543	0.99487	0.0362106		0.118387	0.3	0.731484		0.00740386	0.0555877	-1.02882		0.430626	0.936387	-0.333551		0.105443	0.227737	0.695273
LCPOS_463.169	0.252933	0.668365	0.434924		0.716076	0.86625	0.191891		0.785053	0.951364	0.105075		0.147027	0.29283	0.647394		0.611952	0.856371	-0.243033		0.285044	0.923466	-0.329849		0.567642	0.698564	0.212471		0.861628	0.943402	-0.0868165		0.404546	0.919953	0.455503		0.0302354	0.102152	0.54232
LCPOS_228.147	0.235109	0.654362	0.138618		0.272963	0.629812	0.217926		0.478204	0.841696	0.108185		0.0204689	0.137225	0.313836		0.684966	0.880494	0.079308		0.845065	0.99487	-0.0304329		0.194249	0.375019	0.175218		0.589301	0.800976	-0.109741		0.608292	0.937034	0.0959096		0.156289	0.282154	0.20565
LCPOS_357.163	0.990224	0.994428	-0.00220184		0.058176	0.312696	0.556399		0.123976	0.598375	-0.440791		0.0570459	0.199872	0.583685		0.0555892	0.301625	0.5586		0.122529	0.802163	-0.438589		0.0543593	0.214568	0.585886		0.00260252	0.0286277	-0.99719		0.927957	0.991993	0.027286		0.00409901	0.0300514	1.02448
LCPOS_406.111	0.181454	0.591914	0.344622		0.124524	0.462636	0.496009		0.288089	0.75427	0.270624		0.0543812	0.196354	0.511324		0.579052	0.849574	0.151387		0.716875	0.99487	-0.073998		0.427534	0.579437	0.166702		0.441819	0.687435	-0.225385		0.958189	0.991993	0.0153149		0.338074	0.452216	0.2407
LCPOS_343.126	0.84722	0.952469	-0.0302825		0.267561	0.626715	0.264761		0.898902	0.980681	-0.0236433		0.191077	0.32628	0.241068		0.183142	0.531149	0.295043		0.965745	0.99487	0.00663915		0.0754664	0.250298	0.271351		0.207831	0.49211	-0.288404		0.912398	0.991993	-0.0236923		0.098617	0.221866	0.264712
LCPOS_518.167	0.39599	0.813934	0.361713		0.369791	0.696412	0.561496		0.466952	0.830332	-0.295685		0.123	0.264449	0.653489		0.731526	0.910558	0.199782		0.0689564	0.631317	-0.657398		0.421377	0.573508	0.291776		0.168299	0.450724	-0.857181		0.875659	0.983963	0.0919935		0.010438	0.0481408	0.949174
LCPOS_501.188	0.724743	0.90493	0.163091		0.764719	0.888727	-0.22426		0.652975	0.916938	-0.208147		0.041482	0.180009	1.01325		0.60136	0.855571	-0.38735		0.401504	0.984141	-0.371237		0.0700414	0.240069	0.850155		0.982196	0.988054	0.0161127		0.120102	0.608504	1.2375		0.0037779	0.0289726	1.22139
LCPOS_102.047	0.00133431	0.0287186	-1.02078		0.0305319	0.229765	-0.88014		0.777327	0.951364	0.10903		0.00303846	0.081335	-1.19433		0.614654	0.857615	0.140637		0.000472284	0.0372317	1.12981		0.458364	0.610217	-0.173549		0.00433218	0.0379467	0.98917		0.233355	0.800777	-0.314187		0.000318304	0.00883162	-1.30336
LCPOS_142.027	0.892047	0.959521	0.0570706		0.0908561	0.40605	0.640214		0.315068	0.772161	0.273284		0.0157063	0.130484	0.622669		0.207249	0.544604	0.583143		0.585945	0.99487	0.216213		0.14802	0.325644	0.565599		0.31093	0.559202	-0.36693		0.95798	0.991993	-0.0175441		0.200301	0.326699	0.349385
LCPOS_304.079	0.88998	0.959521	0.058845		0.108989	0.426046	0.617127		0.340713	0.790313	0.264448		0.0157338	0.130484	0.637824		0.230625	0.571129	0.558282		0.605335	0.99487	0.205603		0.139989	0.318341	0.578979		0.341564	0.582487	-0.35268		0.951889	0.991993	0.0206967		0.177519	0.29988	0.373376
LCPOS_436.122	0.805983	0.927566	0.103021		0.0567258	0.308406	0.679844		0.310616	0.765215	0.280296		0.0105629	0.116192	0.668302		0.187773	0.531835	0.576823		0.649959	0.99487	0.177275		0.139499	0.318341	0.565281		0.234837	0.51425	-0.399548		0.969345	0.991993	-0.0115424		0.142571	0.269883	0.388005
LCPOS_164.047.1	0.493089	0.859543	0.235187		0.647141	0.855022	-0.175851		0.381807	0.806226	0.262712		0.374485	0.490668	0.291336		0.264313	0.616571	-0.411038		0.915313	0.99487	0.0275245		0.846776	0.910803	0.0561487		0.243294	0.523949	0.438563		0.238427	0.800777	0.467187		0.913501	0.948606	0.0286242
LCPOS_146.037	0.442383	0.836989	0.265016		0.611752	0.841681	-0.192697		0.357137	0.790313	0.276201		0.340642	0.469664	0.308719		0.210734	0.547678	-0.457713		0.965321	0.99487	0.0111849		0.878067	0.933316	0.0437033		0.208529	0.49211	0.468898		0.199407	0.748567	0.501417		0.899972	0.945253	0.0325184
LCPOS_344.137	0.415889	0.831694	0.292347		0.718137	0.866527	-0.146674		0.346699	0.790313	0.300155		0.338543	0.468218	0.328981		0.260794	0.616571	-0.439021		0.97726	0.99487	0.00780773		0.903576	0.95186	0.0366334		0.264815	0.534472	0.446829		0.256421	0.800777	0.475654		0.916178	0.948606	0.0288256
LCPOS_118.042.2	0.451392	0.83718	0.258858		0.602274	0.841681	-0.188985		0.356743	0.790313	0.273677		0.353839	0.477542	0.296865		0.19809	0.538487	-0.447843		0.953885	0.99487	0.0148188		0.893139	0.945089	0.0380067		0.191697	0.484881	0.462661		0.191617	0.742195	0.485849		0.927686	0.955982	0.0231879
LCPOS_117.058	0.548305	0.859543	0.207591		0.666194	0.86069	-0.161293		0.377052	0.803358	0.259248		0.380659	0.49601	0.287296		0.303831	0.656175	-0.368884		0.840904	0.99487	0.0516573		0.787728	0.86852	0.0797047		0.244805	0.523949	0.420541		0.246604	0.800777	0.448589		0.913929	0.948606	0.0280474
LCPOS_102.047.1	0.387488	0.810983	0.296044		0.608281	0.841681	-0.191135		0.323794	0.789456	0.283649		0.367767	0.483205	0.278675		0.184474	0.531149	-0.487179		0.960766	0.99487	-0.012395		0.950056	0.964327	-0.0173689		0.199583	0.488192	0.474784		0.221391	0.78381	0.46981		0.983598	0.991987	-0.00497393
LCPOS_451.15	0.60719	0.867677	-0.202947		0.0855515	0.397408	0.941336		0.670003	0.916938	-0.163792		0.391473	0.505552	0.380048		0.0610442	0.310472	1.14428		0.933023	0.99487	0.0391546		0.262477	0.44182	0.582995		0.0401086	0.187835	-1.10513		0.289546	0.812791	-0.561288		0.135782	0.265393	0.543841
LCPOS_383.107	0.840865	0.949234	0.0442975		0.121191	0.457542	0.805883		0.737106	0.946593	0.105121		0.04627	0.189499	0.65439		0.123408	0.452496	0.761586		0.805853	0.99487	0.0608237		0.0200238	0.129351	0.610093		0.158198	0.435547	-0.700762		0.744536	0.949962	-0.151493		0.059201	0.161078	0.549269
LCPOS_187.064	0.0835444	0.424909	-0.555535		0.0344629	0.242246	-1.42709		4.11051e-05	0.00241812	1.90739		0.017006	0.130484	-1.11907		0.197523	0.538487	-0.87155		6.20992e-05	0.0222275	2.46292		0.291724	0.469338	-0.563538		0.000422613	0.00832901	3.33447		0.608061	0.937034	0.308012		3.95526e-07	9.35418e-05	-3.02646
LCPOS_387.116	0.76624	0.920843	-0.0802838		0.936008	0.964557	0.0261233		0.636819	0.916938	0.088941		0.0554816	0.197314	0.484638		0.761082	0.925429	0.106407		0.463284	0.99487	0.169225		0.0485975	0.207087	0.564921		0.852669	0.940122	0.0628178		0.230946	0.800777	0.458514		0.221107	0.34516	0.395697
LCPOS_297.089	0.002985	0.044122	-0.580304		0.337815	0.677062	0.225511		0.0118545	0.155754	-0.398517		0.59158	0.674967	0.083531		0.00734698	0.075041	0.805814		0.253257	0.916697	0.181786		0.00031115	0.0163527	0.663835		0.0247726	0.133241	-0.624028		0.558354	0.937034	-0.141979		0.0149514	0.0599323	0.482048
LCPOS_418.111	0.427276	0.831694	-0.790486		0.436822	0.74877	0.85144		0.523043	0.889293	0.444906		0.0385778	0.180009	1.48542		0.157176	0.486601	1.64193		0.100645	0.730463	1.23539		0.004282	0.0647603	2.27591		0.692369	0.853052	-0.406534		0.538036	0.937034	0.633983		0.0751909	0.19317	1.04052
LCPOS_476.153	0.0666958	0.383207	0.938919		0.891704	0.95255	0.0995698		0.097186	0.50146	0.990951		0.0101117	0.113877	1.77118		0.203583	0.544604	-0.83935		0.903679	0.99487	0.0520318		0.114428	0.299031	0.832263		0.162959	0.442986	0.891381		0.0246165	0.33352	1.67161		0.143778	0.269883	0.780231
LCPOS_566.185	0.640431	0.883677	-0.251807		0.612132	0.841681	-0.191197		0.412137	0.816416	0.242388		0.106214	0.246793	-0.579841		0.903034	0.970761	0.0606108		0.273514	0.916697	0.494195		0.497449	0.651991	-0.328033		0.20031	0.488192	0.433584		0.306468	0.818979	-0.388644		0.0100487	0.0479614	-0.822229
LCPOS_803.309	0.44615	0.83718	0.792729		0.687824	0.86069	0.338965		0.742544	0.946593	0.230227		0.730191	0.78613	0.294258		0.652274	0.870932	-0.453764		0.53117	0.99487	-0.562502		0.624256	0.753248	-0.498471		0.880825	0.951297	-0.108738		0.959022	0.991993	-0.0447072		0.938486	0.960459	0.0640313
LCPOS_643.212	0.534532	0.859543	0.347243		0.309172	0.647455	-0.768709		0.996542	0.998357	-0.00481797		0.0811571	0.228549	1.3885		0.14421	0.477002	-1.11595		0.750659	0.99487	-0.352061		0.181552	0.370147	1.04126		0.491438	0.736544	0.763891		0.0107343	0.200189	2.15721		0.155178	0.281919	1.39332
LCPOS_616.163	0.996303	0.998414	-0.00280126		0.321257	0.661926	-0.650297		0.17263	0.674843	0.738428		0.0235806	0.142995	1.35702		0.377149	0.722233	-0.647495		0.247289	0.916697	0.74123		0.0496947	0.207151	1.35982		0.0387421	0.18325	1.38872		0.00704319	0.148993	2.00731		0.293259	0.412832	0.618587
LCPOS_490.169	0.595	0.865954	-0.258986		0.276378	0.634597	0.355677		0.342196	0.790313	-0.33314		0.681068	0.754438	0.170605		0.125325	0.455989	0.614664		0.855514	0.99487	-0.0741534		0.359898	0.522183	0.429592		0.0154705	0.0921087	-0.688817		0.596211	0.937034	-0.185072		0.24931	0.3724	0.503745
LCPOS_483.238	0.976473	0.990166	-0.0276487		0.537412	0.825311	0.639055		0.431839	0.816416	0.623858		0.318057	0.447741	0.904478		0.508336	0.801476	0.666704		0.387051	0.98321	0.651507		0.284487	0.465614	0.932127		0.985965	0.988054	-0.0151965		0.782904	0.951719	0.265424		0.726968	0.796718	0.28062
LCPOS_909.353	0.216662	0.632601	1.36819		0.0284172	0.22035	2.48854		0.415391	0.816416	0.712734		0.363304	0.478671	0.831118		0.319597	0.674442	1.12035		0.498659	0.99487	-0.655457		0.591405	0.720965	-0.537072		0.0793561	0.284784	-1.77581		0.107018	0.608504	-1.65743		0.897819	0.945253	0.118384
LCPOS_314.042	0.348593	0.785165	0.496826		0.922677	0.963413	0.0827144		0.397229	0.81434	0.534882		0.0328927	0.165513	1.49319		0.5858	0.849574	-0.414111		0.935276	0.99487	0.0380565		0.0656896	0.231874	0.99636		0.572625	0.78736	0.452168		0.11078	0.608504	1.41047		0.143129	0.269883	0.958304
LCPOS_316.059	0.0618471	0.361157	0.672803		0.646657	0.855022	0.269612		0.0441458	0.355407	0.903705		0.00382701	0.081335	1.41496		0.491326	0.790467	-0.403191		0.584958	0.99487	0.230902		0.101605	0.283663	0.74216		0.307441	0.559202	0.634093		0.0854428	0.587339	1.14535		0.277949	0.396847	0.511258
LCPOS_610.154	0.089856	0.442728	0.672603		0.714267	0.86625	0.208557		0.0470149	0.355407	0.882663		0.00536843	0.0940469	1.32987		0.412441	0.739131	-0.464045		0.608774	0.99487	0.21006		0.130984	0.316826	0.657271		0.256575	0.529632	0.674106		0.0770032	0.587339	1.12132		0.308576	0.426774	0.44721
LCPOS_316.058	0.0672434	0.383207	0.661206		0.656472	0.855834	0.258418		0.0465793	0.355407	0.88217		0.00421741	0.081335	1.3904		0.487685	0.787286	-0.402788		0.598457	0.99487	0.220964		0.107171	0.288023	0.729194		0.310548	0.559202	0.623752		0.0866442	0.587339	1.13198		0.278603	0.396847	0.508229
LCPOS_986.436	0.199368	0.616799	-0.315777		0.466913	0.77764	-0.20826		0.426784	0.816416	-0.171234		0.585524	0.670588	-0.131266		0.685619	0.880494	0.107518		0.442739	0.99487	0.144544		0.39797	0.558575	0.184512		0.880905	0.951297	0.0370261		0.775287	0.951719	0.076994		0.831627	0.893999	0.0399679
LCPOS_217.205	0.299027	0.72163	-0.25595		0.499489	0.811883	0.217947		0.961605	0.985523	0.0105312		0.0211784	0.137225	0.422569		0.206858	0.544604	0.473896		0.34957	0.98321	0.266481		0.0132555	0.106029	0.678519		0.545468	0.770137	-0.207415		0.521941	0.937034	0.204622		0.0811067	0.19775	0.412038
LCPOS_1091.507	0.725092	0.90493	0.303521		0.140899	0.491792	1.45338		0.461873	0.826332	0.545814		0.128984	0.271503	1.20241		0.225676	0.561813	1.14986		0.730825	0.99487	0.242293		0.231323	0.409797	0.898888		0.279489	0.540655	-0.907564		0.765191	0.949962	-0.250969		0.327673	0.444096	0.656595
LCPOS_1144.457	0.889671	0.959521	0.106872		0.190858	0.560046	-1.29467		0.627607	0.916938	-0.367749		0.112393	0.246793	-1.96959		0.142617	0.475054	-1.40154		0.488858	0.99487	-0.47462		0.0850656	0.253213	-2.07646		0.335874	0.582487	0.926921		0.61137	0.937034	-0.674915		0.223468	0.346559	-1.60184
LCPOS_828.378	0.200693	0.616799	0.698463		0.126675	0.462636	1.21641		0.595078	0.916938	0.224198		0.0613004	0.199966	0.808635		0.498363	0.796371	0.517952		0.317976	0.95994	-0.474266		0.814032	0.889231	0.110172		0.205801	0.49211	-0.992217		0.5853	0.937034	-0.407779		0.0713147	0.186058	0.584438
LCPOS_340.24	0.442032	0.836989	0.224228		0.424362	0.74877	0.471171		0.136584	0.624676	-0.439884		0.437482	0.548883	0.216189		0.673485	0.880494	0.246944		0.0380619	0.439105	-0.664112		0.978335	0.980407	-0.00803846		0.155859	0.433656	-0.911056		0.667329	0.939325	-0.254982		0.0394707	0.119929	0.656074
LCPOS_292.06	0.252137	0.668365	0.575644		0.735727	0.873879	0.22675		0.13735	0.624676	0.727119		0.0278949	0.157075	1.15508		0.596327	0.854735	-0.348894		0.738419	0.99487	0.151474		0.230607	0.409797	0.579436		0.443343	0.687546	0.500369		0.179639	0.721015	0.928331		0.317054	0.43595	0.427962
LCPOS_608.14	0.289285	0.72163	0.641974		0.955643	0.974179	0.0462062		0.16221	0.674843	0.812786		0.0410629	0.180009	1.26305		0.464328	0.766058	-0.595768		0.743073	0.99487	0.170812		0.260762	0.44182	0.621074		0.34472	0.582487	0.76658		0.155032	0.691795	1.21684		0.364949	0.476853	0.450263
LCPOS_338.225	0.0480862	0.303264	0.479474		0.886333	0.951	0.0778194		0.365117	0.790709	-0.205693		0.38575	0.49989	0.211127		0.464817	0.766058	-0.401654		0.00189474	0.118056	-0.685167		0.228584	0.409546	-0.268347		0.606457	0.807604	-0.283513		0.809032	0.961184	0.133308		0.0612347	0.165509	0.41682
LCPOS_316.06	0.0784112	0.412094	0.620075		0.126555	0.462636	0.514158		0.0377394	0.324558	0.656869		0.00630539	0.0998034	0.979889		0.776877	0.927936	-0.105917		0.919586	0.99487	0.0367939		0.359043	0.522183	0.359813		0.692541	0.853052	0.142711		0.235969	0.800777	0.46573		0.397242	0.505095	0.32302
LCPOS_760.186	0.0766614	0.412055	0.653787		0.033059	0.240568	0.676848		0.0354209	0.322194	0.648858		0.0160396	0.130484	0.84151		0.948385	0.993967	0.0230618		0.989258	0.99487	-0.00492876		0.634373	0.763508	0.187723		0.931796	0.969954	-0.0279906		0.646311	0.937034	0.164661		0.590122	0.677495	0.192652
LCPOS_1146.475	0.329343	0.764061	-0.194619		0.0500414	0.296633	-0.84381		0.610554	0.916938	-0.111435		0.159862	0.308598	-1.57062		0.128844	0.462447	-0.649191		0.753311	0.99487	0.0831839		0.218758	0.404167	-1.376		0.0775766	0.284448	0.732375		0.519094	0.937034	-0.726809		0.197701	0.325041	-1.45918
LCPOS_999.433	0.329531	0.764061	-0.14439		0.00344874	0.0815628	-0.829855		0.132338	0.619759	-0.250016		0.00410303	0.081335	-0.494039		0.0098115	0.094711	-0.685466		0.527073	0.99487	-0.105626		0.0393846	0.186289	-0.34965		0.0234604	0.13055	0.579839		0.151305	0.688147	0.335816		0.144925	0.269883	-0.244023
LCPOS_982.405	0.368194	0.795195	-0.101837		0.00887685	0.119964	-0.692117		0.23945	0.720631	-0.198792		0.0166001	0.130484	-0.378898		0.0194634	0.147401	-0.59028		0.589596	0.99487	-0.096955		0.0990017	0.279821	-0.277061		0.0503906	0.224856	0.493326		0.17544	0.721015	0.313219		0.323568	0.44106	-0.180106
LCPOS_984.421	0.500314	0.859543	0.158289		0.885679	0.951	-0.0488083		0.399422	0.81434	0.160751		0.731283	0.78613	0.0659765		0.584557	0.849574	-0.207097		0.99224	0.99487	0.00246261		0.717932	0.824228	-0.092312		0.532235	0.760565	0.209559		0.730515	0.949814	0.114785		0.629575	0.710713	-0.0947746
LCPOS_1132.493	0.427131	0.831694	0.198109		0.934423	0.964557	-0.0279913		0.6479	0.916938	0.121379		0.583307	0.669671	-0.155232		0.405636	0.739131	-0.2261		0.603156	0.99487	-0.0767303		0.0539105	0.214568	-0.353341		0.584787	0.799434	0.14937		0.658719	0.937034	-0.127241		0.206901	0.334008	-0.276611
LCPOS_1151.531	0.896635	0.959521	0.0399202		0.629241	0.844774	-0.165026		0.977649	0.990435	-0.00567362		0.224159	0.361868	-0.30648		0.572973	0.846925	-0.204946		0.84861	0.99487	-0.0455938		0.22093	0.405038	-0.3464		0.616004	0.807604	0.159352		0.682494	0.939325	-0.141454		0.111183	0.234407	-0.300806
LCPOS_314.043	0.353521	0.785516	0.491744		0.300573	0.647455	0.601863		0.168057	0.674843	0.589422		0.110588	0.246793	0.752841		0.840002	0.948627	0.110119		0.799851	0.99487	0.0976781		0.545625	0.686114	0.261097		0.980415	0.988054	-0.0124409		0.780442	0.951719	0.150978		0.656016	0.733559	0.163419
LCPOS_982.406	0.999707	0.999707	-7.93186e-05		0.249896	0.61244	-0.518467		0.452398	0.826332	-0.222585		0.108217	0.246793	-0.417672		0.248491	0.600333	-0.518388		0.448034	0.99487	-0.222506		0.103615	0.28528	-0.417593		0.52305	0.758305	0.295882		0.816923	0.963602	0.100795		0.489279	0.588819	-0.195087
LCPOS_186.12	0.767683	0.920843	0.0159423		0.396938	0.724911	-0.0989921		0.822078	0.957741	-0.0136747		0.0179396	0.130484	-0.146131		0.341315	0.686135	-0.114934		0.66155	0.99487	-0.029617		0.0194462	0.127944	-0.162073		0.47102	0.714078	0.0853174		0.683974	0.939325	-0.0471389		0.0405158	0.122063	-0.132456
LCPOS_245.236	0.10994	0.49058	-0.352998		0.859558	0.94332	0.0457581		0.455206	0.826332	-0.163712		0.077406	0.224575	0.328506		0.205639	0.544604	0.398756		0.492306	0.99487	0.189286		0.0117047	0.10066	0.681504		0.453964	0.699431	-0.20947		0.27424	0.812791	0.282748		0.0344784	0.111701	0.492218
LCPOS_1117.495	0.247467	0.665066	-0.40465		0.0507976	0.296633	-0.785654		0.234404	0.718826	-0.453967		0.0430016	0.183241	-0.854144		0.224725	0.561813	-0.381004		0.869423	0.99487	-0.0493175		0.189506	0.372601	-0.449495		0.346549	0.583338	0.331687		0.856664	0.975052	-0.0684902		0.31436	0.433505	-0.400177
LCPOS_436.334	0.487131	0.853381	0.257165		0.571546	0.835393	0.217672		0.479907	0.841696	0.236913		0.465167	0.57001	0.276358		0.886482	0.965483	-0.039493		0.917452	0.99487	-0.0202521		0.942142	0.960192	0.0191931		0.943196	0.969954	0.0192409		0.855263	0.975052	0.0586861		0.883429	0.934814	0.0394452
LCPOS_454.345	0.462626	0.846833	0.276327		0.609802	0.841681	0.207798		0.399412	0.81434	0.291251		0.348918	0.47699	0.359721		0.821346	0.948627	-0.068529		0.941389	0.99487	0.0149246		0.752449	0.847401	0.0833945		0.782451	0.904848	0.0834536		0.659688	0.937034	0.151924		0.802412	0.870507	0.0684699
LCPOS_314.043.1	0.169579	0.577056	1.30603		0.220892	0.586976	1.7311		0.26655	0.737298	1.0341		0.234702	0.375184	1.20412		0.751132	0.922819	0.425069		0.764487	0.99487	-0.271933		0.917867	0.95628	-0.101912		0.615102	0.807604	-0.697002		0.712992	0.947318	-0.526981		0.852452	0.911863	0.170021
LCPOS_594.305	0.502696	0.859543	0.680815		0.0935718	0.40605	1.38183		0.0633864	0.39079	-1.17788		0.721132	0.781334	-0.241341		0.43374	0.746033	0.701016		0.0222932	0.292908	-1.8587		0.261787	0.44182	-0.922156		0.00556656	0.0470176	-2.55972		0.0593246	0.52304	-1.62317		0.124395	0.251448	0.936543
LCPOS_1133.526	0.552525	0.859543	-0.113243		0.0602788	0.320358	-0.531505		0.728763	0.941816	-0.0554036		0.0489817	0.193069	-0.39501		0.13359	0.462447	-0.418262		0.740349	0.99487	0.057839		0.178297	0.368272	-0.281767		0.0788446	0.284784	0.476101		0.606648	0.937034	0.136495		0.126013	0.25336	-0.339606
LCPOS_2223.076	0.557855	0.859543	-0.101494		0.0552702	0.304988	-0.518021		0.700161	0.93027	-0.0605208		0.0532458	0.196354	-0.377811		0.114976	0.443832	-0.416527		0.803662	0.99487	0.0409729		0.16462	0.349171	-0.276317		0.0759208	0.280551	0.4575		0.579604	0.937034	0.14021		0.142421	0.269883	-0.31729
LCPOS_1133.526.1	0.52382	0.859543	-0.107411		0.0554524	0.304988	-0.526189		0.632296	0.916938	-0.0761792		0.0411755	0.180009	-0.408604		0.11614	0.443832	-0.418778		0.847664	0.99487	0.0312318		0.13161	0.316826	-0.301193		0.0830792	0.291085	0.45001		0.646384	0.937034	0.117585		0.126412	0.25336	-0.332424
LCPOS_1135.539	0.555561	0.859543	-0.192333		0.362957	0.696412	-0.162093		0.953844	0.985523	0.00967481		0.0325486	0.165513	-0.430152		0.914353	0.978482	0.0302394		0.469551	0.99487	0.202008		0.420672	0.573508	-0.23782		0.339601	0.582487	0.171768		0.193002	0.742195	-0.268059		0.0216445	0.0799832	-0.439827
LCPOS_1140.494	0.481747	0.853381	-0.228631		0.0656565	0.341269	-0.304353		0.833111	0.963532	-0.032853		0.00398865	0.081335	-0.562247		0.799801	0.93938	-0.0757222		0.518664	0.99487	0.195778		0.29479	0.471155	-0.333616		0.141838	0.410056	0.2715		0.204715	0.762443	-0.257894		0.0117041	0.0507895	-0.529394
LCPOS_955.44	0.573438	0.859543	0.0526163		0.969987	0.976197	0.00629654		0.355592	0.790313	-0.140468		0.15135	0.297438	-0.231095		0.764463	0.927156	-0.0463197		0.161648	0.874408	-0.193085		0.0559927	0.215322	-0.283711		0.382444	0.617393	-0.146765		0.181397	0.721015	-0.237392		0.606646	0.693101	-0.0906267
LCPOS_960.398	0.440353	0.836989	0.179198		0.371164	0.696412	-0.580539		0.240718	0.720631	-0.358218		0.184758	0.322249	-0.368764		0.239465	0.589933	-0.759737		0.027998	0.339566	-0.537416		0.00794674	0.0848192	-0.547963		0.724816	0.874444	0.222321		0.732497	0.949814	0.211774		0.970095	0.98046	-0.0105464
LCPOS_976.429	0.876267	0.959521	0.0180856		0.728982	0.872932	-0.0482904		0.770038	0.951364	-0.0335133		0.0503732	0.196354	-0.213881		0.636937	0.86645	-0.0663761		0.656264	0.99487	-0.0515989		0.0372472	0.181628	-0.231967		0.914301	0.967481	0.0147771		0.221785	0.78381	-0.165591		0.120546	0.244713	-0.180368
LCPOS_298.047	0.486482	0.853381	0.515643		0.101377	0.424878	2.30185		0.79958	0.951364	0.169335		0.243615	0.381438	0.775819		0.190513	0.533211	1.78621		0.632031	0.99487	-0.346309		0.715528	0.824228	0.260176		0.130003	0.389186	-2.13252		0.259025	0.800777	-1.52603		0.360417	0.472236	0.606484
LCPOS_1013.518	0.119855	0.510732	0.272482		7.61594e-05	0.0360234	0.804664		0.0586858	0.390652	0.275823		0.000671554	0.0794112	0.503578		0.00363615	0.0462151	0.532182		0.982249	0.99487	0.003341		0.106486	0.288023	0.231096		0.00185196	0.0242194	-0.528841		0.0356305	0.411055	-0.301086		0.0780929	0.197436	0.227755
LCPOS_1027.535	0.128935	0.544519	0.303852		0.011462	0.139014	0.78578		0.212174	0.717733	0.221041		0.0837525	0.228549	0.315269		0.0769372	0.353314	0.481929		0.587799	0.99487	-0.0828107		0.941287	0.960192	0.0114171		0.0442256	0.201141	-0.564739		0.0826149	0.587339	-0.470512		0.556422	0.649846	0.0942277
LCPOS_792.392	0.612805	0.873002	-0.211618		0.018444	0.189652	-1.48876		0.263472	0.737298	0.280607		0.378603	0.494694	-0.322231		0.04298	0.260635	-1.27715		0.191223	0.881247	0.492225		0.806288	0.88281	-0.110613		0.00906746	0.0630722	1.76937		0.0552871	0.510349	1.16653		0.0962672	0.221303	-0.602838
LCPOS_746.388	0.0756416	0.411247	0.506754		0.000787285	0.0465482	1.01763		0.0143182	0.178225	0.576089		0.00330112	0.081335	0.702522		0.0591185	0.307286	0.510876		0.763781	0.99487	0.0693352		0.390973	0.553683	0.195768		0.056888	0.242415	-0.441541		0.151141	0.688147	-0.315108		0.36891	0.478067	0.126433
LCPOS_273.267	0.0245247	0.177976	-0.591784		0.374354	0.696412	-0.189589		0.0768765	0.454533	-0.404837		0.197352	0.331422	0.292086		0.120232	0.444295	0.402194		0.47271	0.99487	0.186946		0.00227485	0.0467829	0.883869		0.306349	0.559202	-0.215248		0.0308123	0.367362	0.481675		0.00744957	0.0421549	0.696923
LCPOS_317.293	0.0222754	0.167242	-0.690763		0.171956	0.524742	-0.287823		0.0945067	0.50146	-0.399166		0.21817	0.353405	0.308286		0.106712	0.426987	0.40294		0.273665	0.916697	0.291597		0.00124386	0.0346085	0.999049		0.549377	0.770137	-0.111343		0.00724489	0.148993	0.596109		0.00633527	0.0389166	0.707452
LCPOS_809.42	0.163546	0.577056	0.194109		0.0119675	0.141515	0.439697		0.0964585	0.50146	0.209473		0.0550413	0.197231	0.243098		0.107424	0.426987	0.245588		0.887373	0.99487	0.0153646		0.649164	0.769561	0.0489888		0.109668	0.347918	-0.230223		0.162044	0.703181	-0.196599		0.705843	0.783717	0.0336242
LCPOS_973.475	0.577113	0.859543	-0.174311		0.347547	0.690714	-0.61442		0.293068	0.757493	0.215455		0.410804	0.52234	-0.236739		0.526203	0.81873	-0.440109		0.281083	0.922074	0.389766		0.87783	0.933316	-0.0624283		0.212242	0.49211	0.829876		0.562248	0.937034	0.377681		0.0418759	0.123796	-0.452195
LCPOS_926.451	0.0803043	0.417406	0.333028		0.00104455	0.0478905	0.806028		0.596586	0.916938	0.087424		0.0536857	0.196354	0.269897		0.026935	0.187357	0.473		0.167921	0.874408	-0.245604		0.668249	0.786273	-0.0631305		0.00243975	0.0278852	-0.718604		0.0114273	0.200189	-0.536131		0.266924	0.38759	0.182473
LCPOS_976.429.1	0.379333	0.804594	0.104464		0.715835	0.86625	0.0829884		0.251812	0.737298	0.16681		0.928983	0.940918	-0.0134294		0.916937	0.979032	-0.0214757		0.540378	0.99487	0.0623455		0.300946	0.47717	-0.117894		0.676378	0.839165	0.0838212		0.640669	0.937034	-0.0964178		0.0989719	0.221866	-0.180239
LCPOS_344.268	0.876817	0.959521	-0.0233574		0.0474636	0.287824	0.212005		0.930238	0.980681	-0.0083786		0.105118	0.246193	0.139183		0.0626641	0.312001	0.235363		0.898324	0.99487	0.0149788		0.143229	0.323229	0.16254		0.040906	0.189692	-0.220384		0.418846	0.930113	-0.0728223		0.11117	0.234407	0.147561
LCPOS_454.345.1	0.567207	0.859543	0.270109		0.436183	0.74877	0.439624		0.638054	0.916938	0.198431		0.392257	0.505552	0.394725		0.730546	0.910558	0.169515		0.823089	0.99487	-0.0716787		0.735578	0.838588	0.124616		0.620418	0.807604	-0.241194		0.930464	0.991993	-0.0448993		0.583733	0.673429	0.196294
LCPOS_825.415	0.861528	0.957102	0.0751137		0.626817	0.844774	0.225717		0.915795	0.980681	0.0393577		0.566538	0.653592	0.232809		0.711614	0.897583	0.150603		0.903753	0.99487	-0.035756		0.639818	0.766161	0.157695		0.642078	0.815112	-0.186359		0.986784	0.998715	0.00709141		0.517262	0.614148	0.193451
LCPOS_830.372	0.894385	0.959521	0.0528243		0.825487	0.927448	0.094362		0.96452	0.985523	0.0158056		0.773361	0.809605	0.110791		0.907457	0.973304	0.0415377		0.887614	0.99487	-0.0370187		0.847259	0.910803	0.0579668		0.826674	0.928542	-0.0785564		0.966086	0.991993	0.0164291		0.727658	0.796718	0.0949855
LCPOS_328.095	0.556596	0.859543	0.697182		0.108493	0.426046	2.76077		0.817274	0.956858	-0.225481		0.355401	0.477542	0.896634		0.217798	0.556856	2.06359		0.366086	0.98321	-0.922663		0.84194	0.909219	0.199452		0.0855438	0.297516	-2.98625		0.252787	0.800777	-1.86413		0.16516	0.291496	1.12212
LCPOS_315.314	0.294804	0.72163	-0.0704056		0.407861	0.72975	-0.0802022		0.767586	0.951364	0.0177421		0.0598223	0.199966	-0.111493		0.92289	0.980959	-0.00979659		0.219684	0.905118	0.0881477		0.549761	0.686114	-0.0410871		0.325598	0.574294	0.0979443		0.742788	0.949962	-0.0312905		0.0803212	0.197436	-0.129235
LCPOS_301.297	0.0208003	0.162415	-0.807901		0.212482	0.574308	-0.344017		0.0494224	0.359643	-0.576065		0.0926376	0.239907	0.531234		0.0739405	0.342881	0.463884		0.369333	0.98321	0.231836		7.67783e-05	0.00907904	1.33914		0.212016	0.49211	-0.232048		0.000692284	0.0409313	0.875251		0.000239878	0.00709141	1.1073
LCPOS_971.473	0.681696	0.895673	-0.194013		0.753498	0.885357	0.137891		0.152262	0.65742	-0.615699		0.847489	0.877161	-0.0646032		0.500717	0.797437	0.331904		0.378573	0.98321	-0.421686		0.74778	0.845973	0.12941		0.152413	0.431571	-0.753589		0.648702	0.937034	-0.202494		0.171989	0.295236	0.551095
LCPOS_976.429.2	0.553921	0.859543	-0.291871		0.787224	0.905011	-0.110853		0.115053	0.57284	-0.638423		0.592202	0.674967	-0.170191		0.694113	0.880494	0.181018		0.441493	0.99487	-0.346552		0.749392	0.845973	0.12168		0.267409	0.534472	-0.52757		0.883018	0.983963	-0.0593385		0.241687	0.365233	0.468232
LCPOS_296.068	0.203746	0.621754	1.12674		0.149331	0.493912	2.27828		0.778781	0.951364	0.210096		0.174678	0.32032	1.20495		0.438437	0.749747	1.15154		0.218266	0.905118	-0.91664		0.92758	0.960055	0.0782116		0.178196	0.463114	-2.06818		0.477697	0.937034	-1.07333		0.181562	0.303458	0.994851
LCPOS_299.347	0.987457	0.99376	-0.00209974		0.166553	0.511555	0.168218		0.660365	0.916938	-0.0453409		0.0176684	0.130484	0.292794		0.26445	0.616571	0.170318		0.756119	0.99487	-0.0432412		0.0593964	0.219488	0.294894		0.0536865	0.23297	-0.213559		0.286991	0.812791	0.124576		0.00216006	0.0227046	0.338135
LCPOS_438.35	0.881833	0.959521	0.067775		0.00518076	0.0924843	0.873966		0.902808	0.980681	-0.0355646		0.00994987	0.113877	0.699156		0.0490155	0.277023	0.806191		0.797201	0.99487	-0.10334		0.106739	0.288023	0.631381		0.00613549	0.0491879	-0.90953		0.508338	0.937034	-0.17481		0.012587	0.0536364	0.734721
LCPOS_852.451	0.723801	0.90493	0.158727		0.00208502	0.0704437	1.00773		0.991067	0.995275	0.00334203		0.00597208	0.0998034	0.803274		0.0326798	0.215409	0.848998		0.689274	0.99487	-0.155385		0.0918554	0.26655	0.644547		0.00269534	0.0289749	-1.00438		0.447453	0.936387	-0.204451		0.00625618	0.0389166	0.799932
LCPOS_809.42.1	0.798745	0.925717	0.107448		0.00533343	0.0924843	0.798059		0.799241	0.951364	-0.0717391		0.0232893	0.142995	0.592478		0.0503679	0.277023	0.690611		0.615971	0.99487	-0.179187		0.15362	0.334849	0.48503		0.00370087	0.0350103	-0.869798		0.380124	0.89452	-0.205581		0.0107694	0.0485134	0.664217
LCPOS_814.376	0.874793	0.959521	0.0606264		0.0233861	0.204436	0.623541		0.642575	0.916938	-0.125007		0.111086	0.246793	0.360266		0.081984	0.365834	0.562914		0.56836	0.99487	-0.185633		0.301539	0.47717	0.29964		0.0108864	0.0716725	-0.748548		0.243556	0.800777	-0.263275		0.0235566	0.084411	0.485273
LCPOS_941.464	0.641405	0.883677	-0.189462		0.676905	0.86069	0.226681		0.632521	0.916938	0.216493		0.446418	0.557139	0.359706		0.321654	0.674442	0.416143		0.129703	0.80723	0.405955		0.0680658	0.236729	0.549168		0.979926	0.988054	-0.010188		0.754188	0.949962	0.133025		0.638869	0.717779	0.143213
LCPOS_946.419	0.695036	0.89719	-0.151374		0.69063	0.86069	0.209782		0.586182	0.916938	0.230432		0.495678	0.595065	0.305357		0.383239	0.722822	0.361156		0.121632	0.802163	0.381805		0.11363	0.298596	0.456731		0.958711	0.980156	0.0206497		0.821662	0.964323	0.0955752		0.799046	0.868848	0.0749256
LCPOS_924.437	0.670083	0.891242	-0.171909		0.687671	0.86069	0.217375		0.61286	0.916938	0.225526		0.456263	0.563479	0.347802		0.351543	0.695165	0.389284		0.127193	0.802163	0.397435		0.0795085	0.2524	0.519711		0.983925	0.988054	0.00815103		0.759565	0.949962	0.130427		0.687771	0.767254	0.122276
LCPOS_148.016	0.529109	0.859543	0.0582193		0.214593	0.576719	0.12065		0.225766	0.718826	0.0780077		0.0644931	0.203368	0.30638		0.518769	0.810895	0.0624304		0.768445	0.99487	0.0197884		0.132009	0.316826	0.248161		0.623552	0.807604	-0.042642		0.27619	0.812791	0.18573		0.150372	0.275683	0.228372
LCPOS_680.397	0.306152	0.735076	-0.432355		0.80499	0.915289	-0.139294		0.462956	0.826332	-0.262985		0.537267	0.627016	0.222112		0.61084	0.856371	0.293061		0.64803	0.99487	0.16937		0.0881448	0.25896	0.654468		0.823638	0.928542	-0.123691		0.521152	0.937034	0.361407		0.157843	0.282802	0.485097
LCPOS_501.521	0.706695	0.900989	-0.170419		0.641738	0.855022	0.196992		0.589243	0.916938	-0.166534		0.0465748	0.189499	0.696501		0.458607	0.766058	0.367411		0.992255	0.99487	0.0038857		0.0516303	0.210527	0.86692		0.336285	0.582487	-0.363525		0.217534	0.78381	0.499509		0.00104385	0.0146776	0.863034
LCPOS_472.369	0.280275	0.716595	-0.192236		0.29795	0.647455	0.177165		0.626267	0.916938	-0.069739		0.65341	0.727206	0.0668268		0.0584166	0.307012	0.369402		0.452093	0.99487	0.122497		0.12963	0.316826	0.259063		0.153285	0.431571	-0.246904		0.519666	0.937034	-0.110339		0.338445	0.452216	0.136566
LCPOS_390.277	0.781675	0.920843	0.065875		0.337526	0.677062	0.226001		0.860758	0.976351	-0.0390875		0.0667273	0.20649	0.432764		0.401934	0.739131	0.160126		0.555655	0.99487	-0.104963		0.04979	0.207151	0.366889		0.0563794	0.242415	-0.265089		0.119356	0.608504	0.206762		0.000571118	0.0105181	0.471851
LCPOS_390.277.1	0.78012	0.920843	0.125489		0.927828	0.964533	-0.0565311		0.649861	0.916938	0.182896		0.217087	0.352859	-1.57093		0.773709	0.927936	-0.18202		0.889863	0.99487	0.0574074		0.185173	0.372601	-1.69642		0.695343	0.854279	0.239427		0.258527	0.800777	-1.5144		0.180603	0.302926	-1.75383
LCPOS_449.35	0.911114	0.968442	0.0156535		0.834745	0.933208	-0.0339287		0.735612	0.946593	0.0383171		0.212616	0.346783	-0.162464		0.773158	0.927936	-0.0495823		0.858349	0.99487	0.0226636		0.212018	0.397954	-0.178117		0.647162	0.816287	0.0722459		0.449387	0.936387	-0.128535		0.144927	0.269883	-0.200781
LCPOS_390.277.2	0.601219	0.867001	0.202229		0.921399	0.963413	0.0509501		0.386322	0.808541	0.288411		0.27378	0.407226	-1.37122		0.760421	0.925429	-0.151279		0.76786	0.99487	0.0861814		0.208552	0.395308	-1.57345		0.610807	0.807604	0.237461		0.269824	0.812791	-1.42217		0.189941	0.316345	-1.65963
LCPOS_463.363	0.696128	0.89719	0.0788811		0.874141	0.951	0.0429285		0.385035	0.808541	0.145659		0.39491	0.506213	-0.170953		0.889959	0.965483	-0.0359526		0.64684	0.99487	0.0667774		0.17955	0.369249	-0.249834		0.677719	0.839165	0.10273		0.432948	0.936387	-0.213882		0.0802907	0.197436	-0.316612
LCPOS_363.329	0.759775	0.920843	0.0366912		0.0392279	0.254175	0.19895		0.812638	0.955271	0.0209175		0.00690935	0.102129	0.279913		0.153686	0.483829	0.162259		0.884349	0.99487	-0.0157737		0.0441311	0.195995	0.243222		0.0150635	0.0921087	-0.178032		0.286964	0.812791	0.0809632		0.000599731	0.0105181	0.258995
LCPOS_713.55	0.799532	0.925717	-0.139617		0.6755	0.86069	0.192116		0.483266	0.841696	-0.2623		0.249328	0.386662	0.49268		0.461068	0.766058	0.331733		0.730804	0.99487	-0.122683		0.13076	0.316826	0.632297		0.217311	0.499603	-0.454416		0.45849	0.937034	0.300564		0.0120256	0.0517099	0.75498
LCPOS_938.59	0.539303	0.859543	-0.346944		0.692826	0.86069	0.180132		0.29038	0.754668	-0.4787		0.255176	0.391877	0.584253		0.329288	0.674442	0.527076		0.80144	0.99487	-0.131756		0.117002	0.3	0.931197		0.0449926	0.202681	-0.658832		0.305828	0.818979	0.40412		0.00367455	0.0289677	1.06295
LCPOS_715.558	0.587534	0.863055	-0.269665		0.950546	0.971076	-0.0263714		0.724506	0.94146	-0.129957		0.0984265	0.245475	0.684031		0.564259	0.845975	0.243294		0.69984	0.99487	0.139708		0.0232755	0.137194	0.953697		0.73748	0.874444	-0.103586		0.0561061	0.510349	0.710403		0.00682195	0.0403742	0.813989
LCPOS_966.618	0.826445	0.937431	-0.123853		0.607966	0.841681	0.322245		0.618575	0.916938	-0.257194		0.0943991	0.242667	0.957187		0.464587	0.766058	0.446098		0.784623	0.99487	-0.133341		0.0499264	0.207151	1.08104		0.289439	0.545438	-0.579439		0.275926	0.812791	0.634942		0.00854673	0.0439414	1.21438
LCPOS_940.605	0.636031	0.883573	-0.301005		0.759947	0.885357	0.176013		0.301252	0.765215	-0.523769		0.172637	0.319141	0.768023		0.418373	0.739131	0.477018		0.661829	0.99487	-0.222764		0.0663638	0.232519	1.06903		0.133863	0.395274	-0.699782		0.244651	0.800777	0.59201		0.00148193	0.0179732	1.29179
LCPOS_763.566	0.353801	0.785516	0.181333		0.192966	0.560046	0.214645		0.723443	0.94146	0.0545508		0.0540401	0.196354	0.338052		0.850263	0.951316	0.0333119		0.461395	0.99487	-0.126782		0.400036	0.559813	0.156719		0.274697	0.540655	-0.160094		0.443433	0.936387	0.123407		0.0544713	0.151558	0.283501
LCPOS_735.532	0.39804	0.813934	0.0995805		0.14949	0.493912	0.148718		0.938791	0.980681	0.0072728		0.0181175	0.130484	0.273638		0.650571	0.870932	0.0491371		0.378154	0.98321	-0.0923077		0.146861	0.325192	0.174058		0.101214	0.334785	-0.141445		0.215136	0.78381	0.124921		0.00928146	0.046017	0.266365
LCPOS_749.549	0.338674	0.775841	0.140585		0.129635	0.464527	0.197802		0.851009	0.972288	0.0223548		0.0255222	0.150003	0.329117		0.686863	0.880494	0.0572166		0.389401	0.98321	-0.11823		0.231096	0.409797	0.188532		0.121651	0.373643	-0.175447		0.324202	0.842569	0.131315		0.0192784	0.0734044	0.306762
LCPOS_662.446	0.298193	0.72163	0.131725		0.314917	0.653314	0.12787		0.914695	0.980681	-0.0101335		0.00633002	0.0998034	0.342678		0.977407	0.996258	-0.00385492		0.20802	0.902692	-0.141858		0.112225	0.297776	0.210953		0.217586	0.499603	-0.138003		0.104469	0.608504	0.214808		0.00264377	0.0249128	0.352812
LCPOS_721.517	0.475789	0.853381	0.119851		0.267646	0.626715	0.164942		0.934698	0.980681	-0.00808001		0.00429889	0.081335	0.385643		0.789057	0.935398	0.0450912		0.342378	0.98321	-0.127931		0.0926683	0.267269	0.265792		0.211713	0.49211	-0.173022		0.160936	0.703181	0.220701		0.00157771	0.0186564	0.393723
LIP_862.685	0.222799	0.644493	-0.270335		0.652131	0.855321	0.126288		0.127261	0.608025	-0.257715		0.789104	0.822128	-0.0550943		0.181121	0.528829	0.396623		0.940413	0.99487	0.0126197		0.309608	0.484458	0.215241		0.169266	0.450724	-0.384003		0.528426	0.937034	-0.181382		0.222147	0.345644	0.202621
LIP_931.856	0.154884	0.575294	0.35039		0.721595	0.868485	0.133811		0.785383	0.951364	0.0820288		0.172122	0.319141	0.421354		0.494009	0.792089	-0.216579		0.214342	0.905118	-0.268361		0.738873	0.840113	0.0709641		0.868969	0.949243	-0.0517821		0.37083	0.882333	0.287543		0.11957	0.2446	0.339325
LIP_953.842	0.715987	0.903098	0.0930025		0.813328	0.920345	-0.0916805		0.9649	0.985523	0.0142556		0.19822	0.331422	0.416767		0.583327	0.849574	-0.184683		0.757417	0.99487	-0.0787469		0.193043	0.374218	0.323765		0.731427	0.874444	0.105936		0.117909	0.608504	0.508448		0.0531251	0.148687	0.402511
LIP_955.857	0.800462	0.925717	0.0651454		0.796084	0.909536	0.106148		0.928435	0.980681	0.0294172		0.43875	0.549018	0.255012		0.902192	0.970761	0.0410021		0.869536	0.99487	-0.0357283		0.382186	0.5445	0.189866		0.816305	0.928154	-0.0767304		0.652739	0.937034	0.148864		0.282565	0.400159	0.225595
LIP_957.872	0.472331	0.853381	0.228466		0.567432	0.835393	0.260398		0.426388	0.816416	0.275638		0.166992	0.31469	0.476541		0.936667	0.988937	0.0319321		0.860988	0.99487	0.0471722		0.341454	0.504712	0.248075		0.968459	0.983007	0.0152401		0.572116	0.937034	0.216143		0.320303	0.438364	0.200903
LIP_875.794	0.148363	0.563592	0.424594		0.403588	0.729591	0.374878		0.708632	0.933657	0.142403		0.102794	0.246193	0.644834		0.889138	0.965483	-0.0497164		0.299499	0.941926	-0.282191		0.417755	0.573508	0.22024		0.521755	0.758305	-0.232475		0.459338	0.937034	0.269956		0.0700631	0.185139	0.502431
LIP_935.788	0.770159	0.920843	-0.0687249		0.944572	0.967062	0.0179487		0.307594	0.765215	-0.211213		0.615637	0.696641	0.110269		0.739238	0.917742	0.0866736		0.492637	0.99487	-0.142489		0.421499	0.573508	0.178994		0.315566	0.565389	-0.229162		0.695061	0.939325	0.0923204		0.0930859	0.217776	0.321483
LIP_901.809	0.484443	0.853381	0.261287		0.405671	0.729591	0.448335		0.447968	0.826167	0.319561		0.112707	0.246793	0.677199		0.690593	0.880494	0.187048		0.858938	0.99487	0.058274		0.200926	0.384769	0.415912		0.773294	0.900906	-0.128774		0.606202	0.937034	0.228864		0.156968	0.282305	0.357638
LIP_273.267	0.00739698	0.0826856	-0.660465		0.457709	0.770452	0.211609		0.309817	0.765215	-0.174885		0.200165	0.332204	0.235823		0.0148678	0.121249	0.872074		0.0311238	0.368039	0.48558		0.000446233	0.017589	0.896288		0.193313	0.486367	-0.386495		0.932581	0.991993	0.0242136		0.0687465	0.18268	0.410708
LIP_951.826	0.932392	0.98168	0.0258115		0.37369	0.696412	-0.306377		0.630521	0.916938	-0.145309		0.399634	0.510883	0.266371		0.352448	0.695165	-0.332188		0.588853	0.99487	-0.17112		0.465095	0.616219	0.24056		0.551381	0.770137	0.161068		0.0597129	0.52304	0.572748		0.105431	0.227737	0.41168
LIP_408.376	0.378563	0.804594	0.286879		0.00523924	0.0924843	1.03929		0.220336	0.718826	0.382792		0.0182071	0.130484	0.745255		0.0205471	0.151856	0.752411		0.724472	0.99487	0.095913		0.0821877	0.253213	0.458377		0.0280298	0.141044	-0.656498		0.260911	0.80137	-0.294034		0.172317	0.295236	0.362464
LIP_775.684	0.509236	0.859543	-0.265588		0.0274992	0.216786	0.696296		0.835197	0.963532	0.0511028		0.083725	0.228549	0.498016		0.00761515	0.075041	0.961885		0.269786	0.916697	0.316691		0.0209854	0.130269	0.763604		0.0264932	0.137707	-0.645194		0.496176	0.937034	-0.198281		0.128895	0.257247	0.446913
LIP_939.826	0.828502	0.937516	0.0501254		0.520577	0.820776	-0.228207		0.878656	0.980681	-0.0445903		0.338492	0.468218	0.275659		0.37694	0.722233	-0.278333		0.688061	0.99487	-0.0947156		0.322647	0.488353	0.225533		0.52701	0.758305	0.183617		0.0996465	0.608504	0.503866		0.0977851	0.221303	0.320249
LIP_897.779	0.900283	0.961251	0.0323746		0.51515	0.818466	-0.263089		0.781076	0.951364	-0.0900047		0.336561	0.468215	0.314353		0.409778	0.739131	-0.295464		0.635938	0.99487	-0.122379		0.278747	0.459399	0.281979		0.598068	0.804348	0.173084		0.103228	0.608504	0.577442		0.0626973	0.167547	0.404358
LIP_905.839	0.394523	0.813934	0.194993		0.524709	0.821813	0.237528		0.420571	0.816416	-0.219464		0.237167	0.375184	0.325567		0.897868	0.969615	0.0425342		0.0568312	0.560024	-0.414457		0.53767	0.682453	0.130574		0.201263	0.488192	-0.456991		0.795737	0.955289	0.0880399		0.0259197	0.0908149	0.545031
LIP_921.76	0.288708	0.72163	-0.236417		0.664127	0.86069	0.12086		0.139886	0.630152	-0.265951		0.865562	0.891963	-0.0345044		0.215261	0.55336	0.357277		0.864724	0.99487	-0.0295339		0.322917	0.488353	0.201913		0.158381	0.435547	-0.386811		0.57211	0.937034	-0.155365		0.17044	0.295236	0.231447
LIP_759.578	0.168721	0.577056	-0.274017		0.506226	0.817218	-0.217261		0.0255245	0.28077	-0.386635		0.700795	0.764378	-0.07085		0.866104	0.960239	0.0567568		0.56324	0.99487	-0.112618		0.340477	0.504712	0.203167		0.594153	0.804348	-0.169375		0.653934	0.937034	0.14641		0.097595	0.221303	0.315785
LIP_943.857	0.525689	0.859543	0.19202		0.755764	0.885357	0.130302		0.475776	0.841696	0.228443		0.228083	0.36695	0.38403		0.86934	0.960239	-0.0617185		0.886534	0.99487	0.0364227		0.440492	0.588567	0.19201		0.784329	0.904848	0.0981412		0.479438	0.937034	0.253728		0.437727	0.544855	0.155587
LIP_674.488	0.144601	0.560624	0.1343		0.569713	0.835393	0.10685		0.970827	0.987529	-0.00360226		0.341574	0.469664	0.114959		0.889409	0.965483	-0.02745		0.261132	0.916697	-0.137903		0.889171	0.942999	-0.0193416		0.567761	0.782947	-0.110452		0.967979	0.991993	0.00810848		0.38149	0.491675	0.118561
LIP_917.84	0.212686	0.632474	0.29905		0.971473	0.976197	-0.0125003		0.920492	0.980681	0.0284616		0.272154	0.407226	0.316367		0.301475	0.654117	-0.31155		0.194865	0.881247	-0.270588		0.932059	0.960192	0.0173173		0.889909	0.954483	0.0409619		0.280484	0.812791	0.328867		0.179315	0.301836	0.287906
LIP_949.808	0.623994	0.87842	0.147269		0.240637	0.6071	-0.383853		0.748551	0.946593	-0.0928183		0.276878	0.410543	0.323219		0.154357	0.483829	-0.531121		0.476886	0.99487	-0.240087		0.604638	0.735203	0.175951		0.301901	0.555638	0.291034		0.0235356	0.33352	0.707072		0.115566	0.240804	0.416038
LIP_899.794	0.861999	0.957102	0.0492353		0.775623	0.896992	0.130469		0.985971	0.99438	-0.00631721		0.356541	0.477542	0.335944		0.829368	0.948627	0.0812338		0.817998	0.99487	-0.0555525		0.242615	0.423458	0.286709		0.717234	0.87436	-0.136786		0.588955	0.937034	0.205475		0.148263	0.274287	0.342261
LIP_933.868	0.819363	0.936027	-0.0868596		0.238545	0.6071	0.571973		0.4596	0.826332	-0.243473		0.104382	0.246193	0.600604		0.154457	0.483829	0.658832		0.563454	0.99487	-0.156613		0.0330875	0.174354	0.687463		0.0794747	0.284784	-0.815446		0.947846	0.991993	0.0286311		0.00596505	0.038128	0.844077
LIP_715.559	0.97348	0.990166	-0.00557082		0.631366	0.844774	-0.107176		0.678377	0.916938	0.0838614		0.16834	0.315972	0.253223		0.595851	0.854735	-0.101606		0.586384	0.99487	0.0894322		0.0628661	0.22699	0.258794		0.375838	0.615127	0.191038		0.0853092	0.587339	0.360399		0.296233	0.413328	0.169361
LIP_700.504	0.250403	0.668365	0.214952		0.309138	0.647455	0.274948		0.174061	0.674843	0.220886		0.0245024	0.146704	0.447893		0.833862	0.948627	0.0599963		0.976276	0.99487	0.0059343		0.30457	0.480205	0.232941		0.832552	0.928542	-0.054062		0.532646	0.937034	0.172945		0.219849	0.345008	0.227007
LIP_893.747	0.701394	0.899076	0.117871		0.192724	0.560046	-0.420142		0.654586	0.916938	-0.130236		0.287424	0.42221	0.325193		0.159457	0.486601	-0.538013		0.484006	0.99487	-0.248107		0.567975	0.698564	0.207322		0.292985	0.549928	0.289906		0.0173101	0.264118	0.745336		0.105018	0.227737	0.455429
LIP_849.779	0.296481	0.72163	0.244189		0.246902	0.61071	0.449076		0.6635	0.916938	-0.132933		0.105014	0.246193	0.511118		0.538675	0.821914	0.204887		0.124029	0.802163	-0.377122		0.273537	0.453976	0.266929		0.110334	0.347918	-0.582009		0.855372	0.975052	0.0620418		0.0248142	0.0875904	0.644051
LIP_903.823	0.00864693	0.088913	0.674193		0.238453	0.6071	0.318568		0.520268	0.8884	0.136675		0.0261885	0.151063	0.54573		0.158989	0.486601	-0.355625		0.00653179	0.193096	-0.537519		0.534579	0.681552	-0.128463		0.424069	0.668616	-0.181893		0.358568	0.882333	0.227162		0.0198382	0.074472	0.409056
LIP_877.808	0.439223	0.836989	0.190797		0.497992	0.811883	0.252416		0.955262	0.985523	-0.0162362		0.0863853	0.230849	0.525977		0.840327	0.948627	0.0616194		0.296667	0.941926	-0.207033		0.106222	0.288023	0.33518		0.377679	0.616007	-0.268652		0.374516	0.88573	0.273561		0.0135297	0.056633	0.542213
LIP_873.778	0.399223	0.813934	0.213656		0.940491	0.966762	0.0246967		0.879421	0.980681	-0.0446216		0.510464	0.611265	0.203261		0.444222	0.755817	-0.188959		0.171645	0.881247	-0.258277		0.959806	0.967992	-0.0103946		0.777695	0.903808	-0.0693182		0.497039	0.937034	0.178564		0.22028	0.345008	0.247883
LIP_713.544	0.820354	0.936027	0.0515973		0.903575	0.956069	0.0401681		0.676135	0.916938	-0.0929597		0.755588	0.803131	0.0762325		0.969381	0.994614	-0.0114292		0.3785	0.98321	-0.144557		0.898453	0.94859	0.0246352		0.644028	0.815112	-0.133128		0.905181	0.987718	0.0360644		0.375115	0.484779	0.169192
LIP_940.61	0.647352	0.884964	-0.0647266		0.284315	0.64345	0.176064		0.208617	0.717733	-0.237397		0.16126	0.308598	0.247241		0.0696906	0.329251	0.240791		0.272554	0.916697	-0.17267		0.0319057	0.171493	0.311968		0.01091	0.0716725	-0.413461		0.594009	0.937034	0.071177		0.00775781	0.0426679	0.484638
LIP_273.267.1	0.00133575	0.0287186	-0.802482		0.819667	0.923102	-0.0711408		0.136073	0.624676	-0.324775		0.824032	0.854753	0.0593967		0.0426716	0.260635	0.731341		0.0452133	0.497346	0.477708		0.0042168	0.0647603	0.861879		0.417144	0.66434	-0.253634		0.705178	0.94047	0.130537		0.249579	0.3724	0.384171
LIP_959.886	0.247392	0.665066	0.340172		0.202017	0.56871	0.55382		0.511749	0.883421	0.221531		0.0310688	0.165163	0.77116		0.570541	0.845975	0.213649		0.663205	0.99487	-0.118641		0.122949	0.306843	0.430988		0.369351	0.606608	-0.332289		0.552282	0.937034	0.217339		0.0364521	0.114435	0.549629
LIP_907.834	0.661792	0.891242	-0.185286		0.853257	0.94332	-0.0905344		0.944038	0.980681	-0.0225469		0.423083	0.535076	0.260849		0.848289	0.951316	0.0947518		0.623541	0.99487	0.162739		0.189086	0.372601	0.446135		0.880334	0.951297	0.0679875		0.447162	0.936387	0.351383		0.284443	0.401616	0.283396
LIP_938.594	0.747212	0.920387	-0.0870088		0.437352	0.74877	0.180978		0.260185	0.737298	-0.260906		0.273249	0.407226	0.239725		0.196905	0.538487	0.267987		0.384701	0.98321	-0.173897		0.0858015	0.253651	0.326734		0.0255437	0.135755	-0.441884		0.721558	0.949814	0.0587471		0.00366535	0.0289677	0.500632
LIP_576.511	0.137124	0.554387	0.132254		0.553986	0.835393	0.119165		0.895174	0.980681	-0.0142427		0.203694	0.334539	0.168351		0.949838	0.993967	-0.0130893		0.252021	0.916697	-0.146497		0.804304	0.882682	0.0360969		0.519538	0.758305	-0.133407		0.819966	0.964323	0.0491862		0.21128	0.337442	0.182593
LIP_785.593	0.0917809	0.44755	-0.471881		0.696783	0.86069	-0.148482		0.0375778	0.324558	-0.508271		0.474261	0.578158	0.164795		0.423784	0.739131	0.323399		0.890443	0.99487	-0.0363892		0.0212724	0.130269	0.636677		0.35279	0.589353	-0.359788		0.412049	0.92541	0.313278		0.00814598	0.043455	0.673066
LIP_891.824	0.572862	0.859543	0.110671		0.703972	0.86488	0.113158		0.262032	0.737298	-0.26368		0.360997	0.478243	0.209537		0.992462	0.998797	0.00248627		0.0494727	0.520013	-0.374351		0.579408	0.708165	0.0988656		0.196853	0.488192	-0.376837		0.726764	0.949814	0.0963793		0.0289082	0.098766	0.473217
LIP_317.292	0.00480671	0.0649593	-0.71622		0.897184	0.95255	0.032204		0.196539	0.708821	-0.228889		0.305629	0.437366	0.220255		0.012947	0.111344	0.748424		0.0148777	0.270659	0.487331		0.000226659	0.0153157	0.936475		0.283472	0.540655	-0.261093		0.479686	0.937034	0.188051		0.0564635	0.156183	0.449144
LIP_843.68	0.759168	0.920843	-0.0527488		0.907558	0.956069	0.0193362		0.340824	0.790313	-0.173728		0.769987	0.809605	0.0543188		0.476082	0.773838	0.072085		0.325086	0.96911	-0.120979		0.413449	0.573493	0.107068		0.0644328	0.256107	-0.193064		0.751424	0.949962	0.0349826		0.0895462	0.212716	0.228047
LIP_857.71	0.76661	0.920843	0.0429294		0.00547476	0.0924843	0.675188		0.063617	0.39079	0.341391		0.036601	0.176656	0.534142		0.00660387	0.0700833	0.632259		0.0736493	0.645113	0.298462		0.0442307	0.195995	0.491212		0.102488	0.336643	-0.333797		0.581571	0.937034	-0.141047		0.416917	0.524472	0.19275
LIP_889.81	0.0248339	0.177976	0.469107		0.363135	0.696412	0.182402		0.575422	0.916938	0.0944724		0.0526054	0.196354	0.385909		0.145262	0.477145	-0.286704		0.0249998	0.313762	-0.374634		0.648984	0.769561	-0.0831973		0.598472	0.804348	-0.0879298		0.291898	0.812791	0.203507		0.040909	0.122468	0.291437
LIP_935.655	0.69574	0.89719	-0.0538905		0.230512	0.599077	0.190212		0.231927	0.718826	-0.220795		0.172728	0.319141	0.234499		0.0502661	0.277023	0.244102		0.274813	0.916697	-0.166904		0.038628	0.185246	0.28839		0.0088963	0.0628052	-0.411007		0.727168	0.949814	0.0442873		0.0114672	0.0502219	0.455294
LIP_902.735	0.870438	0.959521	0.0314367		0.594383	0.840648	-0.157478		0.979718	0.990435	-0.00606216		0.323553	0.454127	0.234046		0.473717	0.773838	-0.188915		0.84637	0.99487	-0.0374989		0.286039	0.46654	0.202609		0.527392	0.758305	0.151416		0.120929	0.608504	0.391524		0.10979	0.233921	0.240108
LIP_847.762	0.0177834	0.146248	0.645491		0.266141	0.626715	0.323794		0.789356	0.951364	0.0644317		0.0419277	0.180289	0.574159		0.225094	0.561813	-0.321698		0.00860376	0.205603	-0.58106		0.766386	0.856524	-0.0713321		0.299145	0.553022	-0.259362		0.364012	0.882333	0.250366		0.0193986	0.0734044	0.509728
LIP_245.236	0.021289	0.162415	-0.530577		0.371771	0.696412	0.313393		0.657521	0.916938	-0.0737126		0.159478	0.308598	0.242899		0.0444678	0.262925	0.84397		0.0542799	0.558139	0.456864		0.00252522	0.0497678	0.773476		0.287128	0.543246	-0.387106		0.840376	0.971877	-0.070494		0.16974	0.295236	0.316612
LIP_933.639	0.777543	0.920843	-0.0689225		0.354415	0.696412	0.204636		0.288507	0.75427	-0.228578		0.236159	0.375184	0.24001		0.166521	0.501683	0.273559		0.390278	0.98321	-0.159655		0.0772187	0.250523	0.308933		0.0246925	0.133241	-0.433214		0.82365	0.964323	0.0353738		0.00366476	0.0289677	0.468588
LIP_880.751	0.183795	0.595446	0.283286		0.867651	0.949205	0.0533119		0.906105	0.980681	0.0296283		0.196023	0.331422	0.335862		0.409881	0.739131	-0.229974		0.175391	0.881247	-0.253658		0.780153	0.866226	0.0525754		0.931218	0.969954	-0.0236836		0.322121	0.841785	0.28255		0.119183	0.2446	0.306233
LIP_747.578	0.103044	0.47019	0.148028		0.298478	0.647455	0.193043		0.925718	0.980681	0.00887219		0.205376	0.336135	0.138265		0.812116	0.943811	0.0450147		0.240657	0.916697	-0.139156		0.938722	0.960192	-0.00976352		0.326607	0.574294	-0.184171		0.770656	0.951719	-0.0547782		0.303483	0.42096	0.129393
LIP_966.626	0.685021	0.896959	0.0854189		0.229965	0.599077	0.350844		0.856271	0.975348	0.0504854		0.0840751	0.228549	0.47219		0.305198	0.656175	0.265425		0.886771	0.99487	-0.0349335		0.0992752	0.279821	0.386771		0.267801	0.534472	-0.300358		0.629402	0.937034	0.121346		0.0969305	0.221303	0.421704
LIP_696.475	0.657311	0.891242	0.0908241		0.934778	0.964557	0.0203571		0.603838	0.916938	0.095024		0.107609	0.246793	0.31947		0.775268	0.927936	-0.070467		0.981291	0.99487	0.00419993		0.235356	0.413842	0.228646		0.741839	0.877225	0.0746669		0.220818	0.78381	0.299113		0.226573	0.350226	0.224446
LIP_717.531	0.422986	0.831694	-0.0887284		0.886662	0.951	0.0338922		0.156735	0.667889	-0.156188		0.177333	0.321373	0.169388		0.63279	0.86645	0.122621		0.642628	0.99487	-0.0674595		0.108847	0.290874	0.258117		0.436326	0.683385	-0.19008		0.583933	0.937034	0.135496		0.0337307	0.110032	0.325576
LIP_862.665	0.614608	0.873002	0.0477057		0.0340379	0.242246	0.289875		0.0312104	0.299921	0.222238		0.0607722	0.199966	0.244593		0.0665266	0.321093	0.242169		0.0795305	0.659964	0.174532		0.123256	0.306843	0.196888		0.56018	0.777024	-0.0676367		0.745474	0.949962	-0.0452814		0.857626	0.913642	0.0223553
LIP_664.615	0.432255	0.834516	0.187475		0.0398645	0.25481	0.54292		0.40535	0.816416	0.186177		0.0818076	0.228549	0.360515		0.134354	0.462447	0.355445		0.99487	0.99487	-0.0012985		0.329039	0.494081	0.17304		0.126406	0.380991	-0.356743		0.371214	0.882333	-0.182405		0.366883	0.478059	0.174339
LIP_961.67	0.644277	0.883677	0.0904796		0.190155	0.560046	0.351004		0.75047	0.946593	0.0817578		0.100133	0.246193	0.421416		0.267732	0.617744	0.260525		0.969058	0.99487	-0.00872188		0.13263	0.316826	0.330936		0.266778	0.534472	-0.269246		0.758504	0.949962	0.0704115		0.149909	0.275683	0.339658
LIP_857.695	0.944882	0.98168	0.0117966		0.629977	0.844774	0.0809905		0.452845	0.826332	-0.125392		0.5382	0.627016	0.110613		0.605914	0.856371	0.069194		0.300699	0.941926	-0.137189		0.504924	0.656123	0.0988162		0.0911818	0.31098	-0.206383		0.825898	0.964568	0.0296222		0.130814	0.259349	0.236005
LIP_811.549	0.186813	0.595996	-0.234511		0.671558	0.86069	-0.10908		0.0108977	0.147275	-0.436726		0.773931	0.809605	0.05216		0.623737	0.863747	0.125432		0.199352	0.881247	-0.202214		0.11634	0.3	0.286671		0.199227	0.488192	-0.327646		0.530653	0.937034	0.16124		0.00955757	0.0461299	0.488886
LIP_602.527	0.235183	0.654362	0.203063		0.256349	0.614958	0.285548		0.130448	0.617021	0.230536		0.0173913	0.130484	0.431782		0.747339	0.922819	0.0824847		0.873035	0.99487	0.027473		0.241094	0.422361	0.228719		0.812785	0.926379	-0.0550118		0.557106	0.937034	0.146234		0.216009	0.341713	0.201246
LIP_773.593	0.185656	0.595996	0.268939		0.197685	0.563284	0.372947		0.152888	0.65742	0.251017		0.0148849	0.130484	0.500987		0.728671	0.910558	0.104008		0.932087	0.99487	-0.0179215		0.316364	0.487427	0.232049		0.644507	0.815112	-0.12193		0.645617	0.937034	0.12804		0.161049	0.286377	0.24997
LIP_783.579	0.0704052	0.391784	-0.577883		0.105565	0.424878	-0.454315		0.000435198	0.0122537	-0.720195		0.911162	0.926838	0.0198002		0.682321	0.880494	0.123568		0.551504	0.99487	-0.142312		0.0194756	0.127944	0.597684		0.307945	0.559202	-0.26588		0.0867027	0.587339	0.474115		0.0006004	0.0105181	0.739996
LIP_863.793	0.208142	0.631098	0.274984		0.219059	0.585394	0.279455		0.889782	0.980681	-0.0262224		0.00915253	0.113877	0.619249		0.984736	0.996258	0.00447105		0.152743	0.874408	-0.301206		0.148748	0.32573	0.344265		0.0888877	0.30689	-0.305677		0.102467	0.608504	0.339794		0.00165435	0.0188238	0.645472
LIP_545.48	0.345584	0.782112	0.219477		0.141403	0.491792	0.49885		0.610907	0.916938	0.124642		0.00372173	0.081335	0.70763		0.430601	0.745608	0.279373		0.742693	0.99487	-0.0948345		0.0835356	0.253213	0.488153		0.282772	0.540655	-0.374208		0.526512	0.937034	0.20878		0.0278296	0.0967896	0.582988
LIP_289.262	0.00820043	0.0861956	-0.823939		0.9072	0.956069	-0.030149		0.00666007	0.108628	-0.548934		0.308516	0.438223	-0.197066		0.014226	0.118246	0.79379		0.22367	0.912034	0.275005		0.0102079	0.096759	0.626873		0.0634704	0.256107	-0.518785		0.516499	0.937034	-0.166916		0.119161	0.2446	0.351868
LIP_977.701	0.847758	0.952469	-0.0298587		0.204831	0.56871	0.246411		0.285279	0.75427	-0.221607		0.111497	0.246793	0.315464		0.0924862	0.397691	0.27627		0.275218	0.916697	-0.191748		0.0368664	0.181628	0.345323		0.015453	0.0921087	-0.468018		0.674287	0.939325	0.0690531		0.00933959	0.046017	0.537071
LIP_831.693	0.28395	0.72163	-0.182801		0.0989088	0.424878	0.427499		0.98833	0.994639	-0.00283951		0.628763	0.704751	0.117479		0.0196327	0.147401	0.6103		0.282665	0.922074	0.179961		0.181085	0.370147	0.30028		0.0749907	0.279296	-0.430339		0.24861	0.800777	-0.31002		0.585332	0.673631	0.120319
LIP_650.563	0.753044	0.920387	-0.0754371		0.0224851	0.200669	0.57775		0.807979	0.953053	0.0443068		0.061215	0.199966	0.361517		0.0142495	0.118246	0.653187		0.541165	0.99487	0.119744		0.0372172	0.181628	0.436954		0.0186641	0.106363	-0.533443		0.271687	0.812791	-0.216232		0.0374179	0.115678	0.31721
LIP_695.534	0.825538	0.937431	0.0502784		0.879526	0.951	0.0496776		0.672428	0.916938	-0.0913426		0.701353	0.764378	0.0923543		0.99839	0.999525	-0.000600765		0.387028	0.98321	-0.141621		0.828974	0.90139	0.0420759		0.622395	0.807604	-0.14102		0.887638	0.983963	0.0426767		0.331161	0.444998	0.183697
LIP_781.558	0.173021	0.580772	-0.318142		0.019017	0.190402	-0.459408		0.0013911	0.031333	-0.583059		0.447797	0.55739	0.14445		0.503584	0.799314	-0.141266		0.188322	0.881247	-0.264917		0.0443342	0.195995	0.462591		0.422709	0.668616	-0.123651		0.0034134	0.104482	0.603858		0.000477831	0.00982671	0.727508
LIP_879.823	0.553258	0.859543	0.0949745		0.472402	0.784022	0.178047		0.77637	0.951364	-0.0614134		0.176159	0.320474	0.302402		0.693127	0.880494	0.083072		0.368883	0.98321	-0.156388		0.244753	0.425618	0.207427		0.262623	0.534472	-0.23946		0.556963	0.937034	0.124355		0.0395537	0.119929	0.363815
LIP_477.347	0.674555	0.891242	-0.00784893		0.37244	0.696412	-0.0234292		0.264024	0.737298	-0.0176924		0.0228849	0.142428	-0.0408008		0.587337	0.849574	-0.0155802		0.632743	0.99487	-0.00984346		0.135921	0.316975	-0.0329519		0.831372	0.928542	0.00573678		0.534737	0.937034	-0.0173717		0.258014	0.380189	-0.0231084
LIP_771.579	0.77695	0.920843	0.0404859		0.193551	0.560046	0.221994		0.849341	0.972288	0.0266642		0.105025	0.246193	0.234646		0.22277	0.561813	0.181508		0.901805	0.99487	-0.0138217		0.0907869	0.265075	0.19416		0.188125	0.48099	-0.19533		0.928758	0.991993	0.0126516		0.0718867	0.186058	0.207982
LIP_600.511	0.605944	0.867677	0.0810474		0.579684	0.835947	0.123333		0.857811	0.975348	0.0306183		0.135365	0.27838	0.263599		0.824649	0.948627	0.0422852		0.688933	0.99487	-0.0504292		0.156188	0.335805	0.182552		0.624912	0.807604	-0.0927144		0.464508	0.937034	0.140266		0.0899434	0.212716	0.232981
LIP_1214.739	0.713156	0.901933	0.0547418		0.533211	0.82192	-0.0703974		0.0587085	0.390652	0.175047		0.306655	0.437366	-0.106113		0.283268	0.630707	-0.125139		0.19495	0.881247	0.120305		0.133964	0.316826	-0.160855		0.027534	0.140038	0.245444		0.741493	0.949962	-0.0357155		0.00258606	0.0249128	-0.28116
LIP_975.686	0.633207	0.883573	-0.128135		0.428856	0.74877	0.186806		0.265974	0.737298	-0.254199		0.335419	0.468004	0.209549		0.148085	0.483064	0.31494		0.52986	0.99487	-0.126064		0.0838904	0.253213	0.337684		0.0305552	0.150548	-0.441004		0.895879	0.983963	0.0227438		0.00555187	0.0364727	0.463748
LIP_774.632	0.920553	0.975623	0.0191349		0.586466	0.840648	-0.120914		0.849354	0.972288	0.0401206		0.128472	0.271503	0.294248		0.451945	0.763464	-0.140049		0.90161	0.99487	0.0209857		0.0558209	0.215322	0.275113		0.445348	0.688397	0.161035		0.0452135	0.461308	0.415162		0.167902	0.295233	0.254128
LIP_878.64	0.959423	0.986894	0.00381927		0.0998765	0.424878	0.20706		0.0534664	0.381057	0.180568		0.0667926	0.20649	0.207326		0.107169	0.426987	0.203241		0.0612883	0.579788	0.176749		0.0738147	0.249388	0.203507		0.812735	0.926379	-0.0264919		0.998336	0.999631	0.000266071		0.797875	0.868848	0.026758
LIP_553.506	0.977606	0.990166	-0.00481316		0.868934	0.949205	-0.0372584		0.649422	0.916938	0.0935198		0.129724	0.271503	0.2896		0.865293	0.960239	-0.0324452		0.552289	0.99487	0.098333		0.0418874	0.195926	0.294413		0.544075	0.770137	0.130778		0.119051	0.608504	0.326858		0.252298	0.374968	0.19608
LIP_865.809	0.113125	0.495446	0.153126		0.429417	0.74877	0.14521		0.841086	0.967965	0.0312963		0.0833698	0.228549	0.279698		0.958584	0.994321	-0.00791575		0.31096	0.951647	-0.12183		0.291577	0.469338	0.126572		0.477743	0.721957	-0.113914		0.403586	0.919953	0.134487		0.0512849	0.146131	0.248401
LIP_964.611	0.653747	0.891131	0.0989821		0.150366	0.493912	0.358615		0.660877	0.916938	0.109065		0.0857922	0.230566	0.419011		0.095138	0.405408	0.259633		0.949511	0.99487	0.0100831		0.0205132	0.12937	0.320029		0.12646	0.380991	-0.24955		0.639647	0.937034	0.0603959		0.0588284	0.161078	0.309946
LIP_733.562	0.0779771	0.412094	0.133049		0.651455	0.855321	0.0815174		0.834262	0.963532	0.0193814		0.45013	0.558823	0.0796736		0.784283	0.934423	-0.0515317		0.307366	0.950223	-0.113668		0.658694	0.778906	-0.0533755		0.736184	0.874444	-0.062136		0.992244	0.998715	-0.00184379		0.618262	0.702976	0.0602922
LIP_959.654	0.751042	0.920387	0.0637524		0.149929	0.493912	0.337024		0.702747	0.93109	0.0889203		0.0641885	0.203368	0.423041		0.0785912	0.357439	0.273272		0.871581	0.99487	0.025168		0.00867537	0.0873074	0.359289		0.131276	0.390525	-0.248104		0.515862	0.937034	0.0860167		0.0362848	0.114435	0.334121
LIP_772.616	0.895265	0.959521	0.0336514		0.972069	0.976197	0.0121325		0.676918	0.916938	-0.0917844		0.621355	0.701375	0.124205		0.946777	0.993967	-0.021519		0.477661	0.99487	-0.125436		0.672172	0.788927	0.0905537		0.73437	0.874444	-0.103917		0.73244	0.949814	0.112073		0.295432	0.413328	0.21599
LIP_662.563	0.688364	0.896959	0.0960431		0.157713	0.504041	0.330302		0.642378	0.916938	0.0944552		0.0808283	0.228549	0.383967		0.262253	0.616571	0.234259		0.992864	0.99487	-0.00158797		0.133435	0.316826	0.287924		0.164506	0.444636	-0.235847		0.753641	0.949962	0.0536646		0.048595	0.140155	0.289511
LIP_956.583	0.636995	0.883573	-0.0676306		0.364519	0.696412	0.154142		0.203805	0.708821	-0.243994		0.182811	0.322249	0.240583		0.0969202	0.409315	0.221772		0.257471	0.916697	-0.176363		0.0331751	0.174354	0.308213		0.0145596	0.0918226	-0.398136		0.526726	0.937034	0.0864412		0.00727833	0.0419835	0.484577
LIP_757.214	0.155682	0.575294	-0.0144218		0.608077	0.841681	-0.0133217		0.743247	0.946593	-0.00539846		0.3574	0.477542	-0.0159402		0.964522	0.994614	0.00110005		0.538832	0.99487	0.00902332		0.921584	0.958042	-0.00151841		0.746252	0.877984	0.00792327		0.916093	0.991993	-0.00261846		0.499411	0.597159	-0.0105417
LIP_907.854	0.95977	0.986894	0.00488403		0.239621	0.6071	0.339692		0.572597	0.916938	-0.106793		0.0526801	0.196354	0.400825		0.209764	0.547678	0.334808		0.433093	0.99487	-0.111677		0.014922	0.106029	0.395941		0.105816	0.342813	-0.446485		0.811527	0.961184	0.0611332		0.00324324	0.0278919	0.507618
LIP_870.708	0.52309	0.859543	0.116357		0.816438	0.92166	0.0569571		0.212741	0.717733	-0.237402		0.519924	0.614811	0.122692		0.787815	0.935398	-0.0594		0.0252071	0.313762	-0.353759		0.967211	0.972548	0.00633505		0.219397	0.501328	-0.294359		0.776684	0.951719	0.0657351		0.0415975	0.123746	0.360094
LIP_854.733	0.417571	0.831694	0.159242		0.512932	0.818466	0.197968		0.357933	0.790313	-0.208327		0.244338	0.381438	0.269324		0.887405	0.965483	0.0387264		0.0559178	0.560024	-0.367569		0.563889	0.698564	0.110082		0.172621	0.453609	-0.406295		0.802134	0.960531	0.0713557		0.0333053	0.109399	0.477651
LIP_1355.246	0.382417	0.807514	0.252418		0.00314021	0.0781746	1.00606		0.0975356	0.50146	0.457716		0.0113844	0.119264	0.703829		0.0112363	0.100279	0.753638		0.379452	0.98321	0.205298		0.0453682	0.196873	0.45141		0.038179	0.182411	-0.54834		0.197321	0.748567	-0.302228		0.232323	0.355627	0.246112
LIP_549.621	0.700461	0.899076	-0.0380938		0.531155	0.82192	0.151084		0.684311	0.916938	-0.052319		0.0364789	0.176656	0.334579		0.424837	0.739131	0.189178		0.900844	0.99487	-0.0142252		0.0130529	0.106029	0.372673		0.379341	0.616592	-0.203403		0.448954	0.936387	0.183495		0.0111568	0.0493194	0.386898
LIP_860.652	0.556875	0.859543	0.0925459		0.118853	0.453365	0.268381		0.166918	0.674843	0.215529		0.00989556	0.113877	0.40102		0.419418	0.739131	0.175835		0.555292	0.99487	0.122983		0.138376	0.318341	0.308474		0.730301	0.874444	-0.052852		0.365714	0.882333	0.132639		0.100477	0.224177	0.185491
LIP_521.589	0.670321	0.891242	-0.0390228		0.497714	0.811883	0.172957		0.577072	0.916938	-0.0659163		0.040053	0.180009	0.297554		0.398241	0.735813	0.21198		0.78537	0.99487	-0.0268935		0.0105321	0.096759	0.336576		0.342998	0.582487	-0.238874		0.624149	0.937034	0.124596		0.0091296	0.046017	0.36347
LIP_954.568	0.73015	0.908844	-0.0942487		0.570063	0.835393	0.139458		0.23631	0.718826	-0.280804		0.290315	0.425136	0.239671		0.276247	0.627773	0.233707		0.345811	0.98321	-0.186555		0.0805345	0.252464	0.33392		0.0435205	0.199856	-0.420262		0.580024	0.937034	0.100214		0.00323059	0.0278919	0.520475
LIP_829.665	0.310537	0.741838	-0.168707		0.299059	0.647455	-0.174677		0.186118	0.687766	-0.217182		0.881527	0.904474	-0.0246412		0.958247	0.994321	-0.00596986		0.646421	0.99487	-0.0484744		0.209772	0.395308	0.144066		0.722646	0.874444	-0.0425046		0.245084	0.800777	0.150036		0.119973	0.2446	0.19254
LIP_1077.841	0.8688	0.959521	0.0369712		0.446066	0.758955	0.201001		0.574286	0.916938	0.125879		0.0455691	0.189499	0.436951		0.537568	0.821914	0.16403		0.696443	0.99487	0.088908		0.0709778	0.241529	0.39998		0.763159	0.891295	-0.0751218		0.330382	0.849297	0.23595		0.117354	0.243459	0.311072
LIP_813.607	0.788724	0.921152	0.035838		0.0844064	0.397408	0.356117		0.747697	0.946593	-0.0467338		0.0115986	0.119264	0.397182		0.108542	0.427837	0.320279		0.548827	0.99487	-0.0825718		0.0147561	0.106029	0.361344		0.0529238	0.231999	-0.402851		0.828449	0.965164	0.041065		0.00748629	0.0421549	0.443916
LIP_333.288	0.00375127	0.0521868	-0.97619		0.463959	0.775451	-0.202149		0.00353308	0.069631	-0.791399		0.0986575	0.245475	-0.418079		0.00657804	0.0700833	0.774041		0.371294	0.98321	0.184791		0.0120924	0.102138	0.558111		0.0217882	0.122688	-0.58925		0.352452	0.87742	-0.21593		0.10468	0.227737	0.37332
LIP_788.647	0.858315	0.957102	0.0283706		0.799835	0.91162	-0.0574057		0.696532	0.928056	0.0751628		0.0980181	0.245475	0.300255		0.669977	0.880494	-0.0857764		0.76917	0.99487	0.0467921		0.0575631	0.218026	0.271884		0.551958	0.770137	0.132569		0.109821	0.608504	0.357661		0.229486	0.353573	0.225092
LIP_1051.826	0.719415	0.90493	-0.0391117		0.523347	0.821813	0.0977293		0.170007	0.674843	-0.188922		0.315796	0.445885	0.143478		0.357364	0.698485	0.136841		0.248192	0.916697	-0.14981		0.183517	0.372547	0.18259		0.0642121	0.256107	-0.286651		0.760349	0.949962	0.0457488		0.036532	0.114435	0.3324
LIP_301.298	0.00198946	0.0349209	-0.632845		0.961657	0.976197	-0.0123588		0.0778821	0.454793	-0.312294		0.261045	0.39837	0.222447		0.0290025	0.195974	0.620486		0.0186744	0.292908	0.320551		1.20155e-05	0.00568335	0.855292		0.227906	0.508484	-0.299936		0.364887	0.882333	0.234806		0.0139215	0.0572597	0.534741
LIP_902.808	0.00556702	0.0692947	0.465597		0.373024	0.696412	0.177562		0.408865	0.816416	0.145528		0.021737	0.137858	0.478011		0.119567	0.444295	-0.288034		0.0434837	0.48971	-0.320069		0.943952	0.960192	0.012414		0.836276	0.928542	-0.0320344		0.10862	0.608504	0.300448		0.0311383	0.103333	0.332483
LIP_367.419	0.0955467	0.454446	-0.111646		0.103453	0.424878	0.183126		0.109835	0.552681	-0.11128		0.576063	0.662963	0.0414066		0.0151255	0.12126	0.294772		0.992821	0.99487	0.000365727		0.00579836	0.076184	0.153052		0.0149372	0.0921087	-0.294406		0.171543	0.71626	-0.141719		0.00281581	0.0251298	0.152687
LIP_899.757	0.968483	0.990166	-0.00374159		0.00870324	0.119964	0.352355		0.0765918	0.454533	0.191361		0.0531751	0.196354	0.263818		0.0101761	0.0950283	0.356097		0.0891216	0.686251	0.195103		0.0587075	0.218651	0.26756		0.160561	0.438991	-0.160994		0.516728	0.937034	-0.0885366		0.564193	0.655684	0.0724572
LIP_837.559	0.257917	0.674004	-0.107628		0.788297	0.905011	0.0348976		0.19419	0.706552	-0.136305		0.0176953	0.130484	0.239749		0.340989	0.686135	0.142525		0.818829	0.99487	-0.0286777		0.00754957	0.0848192	0.347377		0.222447	0.505548	-0.171203		0.138469	0.652409	0.204852		0.000589683	0.0105181	0.376054
LIP_1075.821	0.200818	0.616799	-0.192008		0.706218	0.865392	0.0507404		0.2728	0.739739	-0.155862		0.0528415	0.196354	0.274764		0.0347224	0.221942	0.242748		0.750751	0.99487	0.036146		0.000193278	0.0152367	0.466771		0.0529722	0.231999	-0.206602		0.0269479	0.354065	0.224023		0.00090378	0.0146776	0.430625
LIP_853.592	0.194884	0.610463	-0.17446		0.710029	0.86625	-0.0817963		0.083322	0.463662	-0.222422		0.298732	0.432368	0.147594		0.677705	0.880494	0.0926635		0.710089	0.99487	-0.0479625		0.0341826	0.176664	0.322054		0.501989	0.744329	-0.140626		0.304469	0.818979	0.22939		0.0076567	0.0426073	0.370016
BENZOICACID	0.479886	0.853381	0.107536		0.254698	0.614958	0.102048		0.0803319	0.457795	0.217266		0.0053042	0.0940469	0.325051		0.96761	0.994614	-0.00548772		0.490221	0.99487	0.10973		0.155228	0.335805	0.217515		0.319226	0.569789	0.115217		0.0368315	0.414793	0.223002		0.368805	0.478067	0.107785
GLYCEROL	0.581052	0.861105	-0.0672287		0.560942	0.835393	0.117338		0.356831	0.790313	0.107215		0.354318	0.477542	0.121462		0.383374	0.722822	0.184567		0.183218	0.881247	0.174443		0.190633	0.372601	0.188691		0.959677	0.980156	-0.0101233		0.984213	0.998715	0.00412404		0.913358	0.948606	0.0142473
GLYCERICACID	0.577875	0.859543	-0.161835		0.53129	0.82192	0.1756		0.231166	0.718826	0.32405		0.0691524	0.211026	0.582002		0.138222	0.466993	0.337434		0.022261	0.292908	0.485885		0.00678898	0.0848192	0.743837		0.438659	0.684771	0.14845		0.112795	0.608504	0.406403		0.325749	0.442756	0.257952
MALICACID	0.0265803	0.18489	-0.674903		0.567421	0.835393	0.131967		0.0285259	0.28735	-0.546204		0.113744	0.246793	0.513523		0.000424581	0.00815978	0.80687		0.491785	0.99487	0.128699		0.000287098	0.0163527	1.18843		0.00163884	0.0221477	-0.678171		0.185202	0.730006	0.381556		0.0041357	0.0300514	1.05973
ADIPICACID	0.512102	0.859543	-0.0736895		0.452289	0.766783	0.112961		0.27109	0.739739	0.152513		0.185625	0.322249	0.192505		0.181011	0.528829	0.18665		0.0707395	0.631317	0.226203		0.0451902	0.196873	0.266195		0.745786	0.877984	0.0395522		0.538561	0.937034	0.0795443		0.715113	0.7903	0.0399921
PYROGLUTAMICACID	0.590638	0.864927	-0.131493		0.106893	0.424878	-0.339384		0.404559	0.816416	0.196306		0.0288858	0.160741	0.5297		0.353037	0.695165	-0.207891		0.198643	0.881247	0.327799		0.0128158	0.106029	0.661193		0.00680155	0.0518892	0.53569		5.92612e-05	0.0274546	0.869084		0.148451	0.274287	0.333394
ACONITICACID-trans	0.8732	0.959521	0.046587		0.323266	0.661926	0.331943		0.199999	0.708821	-0.303687		0.0210748	0.137225	0.891634		0.388485	0.729179	0.285356		0.133558	0.82043	-0.350274		0.0269275	0.153454	0.845047		0.0583615	0.244292	-0.63563		0.179465	0.721015	0.559691		0.00705765	0.0412132	1.19532
ACONITICACID-cis	0.451722	0.83718	0.277054		0.127788	0.462636	0.750139		0.647122	0.916938	-0.132154		0.0158435	0.130484	1.18156		0.316742	0.674442	0.473085		0.161726	0.874408	-0.409208		0.0580967	0.218093	0.904504		0.0677696	0.262746	-0.882293		0.43692	0.936387	0.431419		0.0141033	0.0573115	1.31371
3,4-DIHYDROXYBENZOICACID	0.336601	0.775841	0.141893		0.0100863	0.132522	0.306176		0.907078	0.980681	-0.0116666		0.032474	0.165513	0.271723		0.152345	0.483829	0.164284		0.15459	0.874408	-0.153559		0.307537	0.483273	0.129831		0.00300745	0.0316117	-0.317843		0.760609	0.949962	-0.034453		0.0160893	0.0639517	0.28339
CITRICACID	0.387484	0.810983	0.323023		0.2413	0.6071	0.643552		0.213954	0.717733	-0.420329		0.065918	0.206485	0.712251		0.532283	0.821914	0.320529		0.0175827	0.292908	-0.743352		0.259362	0.44182	0.389228		0.0582179	0.244292	-1.06388		0.89341	0.983963	0.0686989		0.00343364	0.0284932	1.13258
MANNITOL	0.535109	0.859543	0.297136		0.0266764	0.216537	0.647444		0.580133	0.916938	0.168278		0.01151	0.119264	0.849888		0.342342	0.686135	0.350308		0.741245	0.99487	-0.128858		0.176265	0.365711	0.552752		0.0991161	0.332496	-0.479166		0.495269	0.937034	0.202444		0.0312401	0.103333	0.68161
SORBITOL	0.604029	0.867677	0.281964		0.0237717	0.204436	0.719027		0.693851	0.927095	0.13159		0.0164961	0.130484	0.865494		0.275935	0.627773	0.437063		0.723825	0.99487	-0.150374		0.185108	0.372601	0.58353		0.0604192	0.250687	-0.587438		0.635633	0.937034	0.146467		0.0231088	0.0834388	0.733904
N-ACETYLMANNOSAMINE	0.942948	0.98168	0.0175108		0.0748266	0.368677	0.587901		0.714399	0.93604	0.0825543		0.0332564	0.165582	0.590991		0.0793643	0.357517	0.57039		0.765489	0.99487	0.0650435		0.0343618	0.176664	0.57348		0.109168	0.347918	-0.505346		0.99238	0.998715	0.00309066		0.108986	0.233259	0.508437
LACTOSE	0.424766	0.831694	-0.165006		0.00264978	0.0737262	0.788768		0.666435	0.916938	0.0879622		0.0134834	0.130156	0.565604		0.000785833	0.0128172	0.953774		0.247539	0.916697	0.252968		0.00317033	0.0576757	0.73061		0.00578277	0.0475124	-0.700806		0.341959	0.864956	-0.223164		0.0354514	0.114072	0.477642
MALTOTRIOSE	0.313963	0.742523	-0.287881		0.894388	0.95255	-0.106944		0.337729	0.790313	-0.226982		0.885681	0.906769	0.030456		0.828465	0.948627	0.180937		0.852657	0.99487	0.0608994		0.313804	0.486653	0.318338		0.884442	0.952941	-0.120038		0.867057	0.981888	0.1374		0.359426	0.472236	0.257438
15-DICAFFEYLQUINICACID	0.173127	0.580772	0.274743		0.0635635	0.334061	0.427993		0.271758	0.739739	0.224752		0.0169586	0.130484	0.461809		0.43907	0.749747	0.15325		0.779903	0.99487	-0.0499911		0.223959	0.407638	0.187066		0.32068	0.570232	-0.203241		0.849063	0.974774	0.0338168		0.0848457	0.204755	0.237057
CINNAMY?L-1-GL?UCOPYRANO?SIDE-6-ARABINOF?URANOSIDE	0.0960774	0.454446	0.436862		0.222519	0.587998	0.42841		0.0585516	0.390652	0.453391		0.00373617	0.081335	0.821722		0.980577	0.996258	-0.00845213		0.947822	0.99487	0.0165285		0.176284	0.365711	0.38486		0.942667	0.969954	0.0249807		0.295948	0.813857	0.393312		0.155562	0.281919	0.368331
COUMAROYL-3-?-D-GALACTOSYL-SN-GLYCEROL	0.148941	0.563592	-0.511658		0.512377	0.818466	-0.287886		0.480786	0.841696	-0.271261		0.23693	0.375184	0.490813		0.577349	0.849574	0.223772		0.479511	0.99487	0.240398		0.0106374	0.096759	1.00247		0.963579	0.980156	0.0166254		0.0631488	0.525029	0.778699		0.0306845	0.102935	0.762074
GLYCINEBATAINE	0.36882	0.795195	-0.108868		0.00067963	0.0459236	-0.804075		0.533086	0.893774	0.123004		0.000973705	0.081335	-0.719498		0.000847622	0.0133642	-0.695206		0.182191	0.881247	0.231873		0.000887202	0.0262279	-0.61063		3.44166e-05	0.00147991	0.927079		0.597483	0.937034	0.0845765		3.63798e-05	0.00245824	-0.842503
HISPIDULIN(6-O-METHOXYAPIGENIN)	0.751495	0.920387	0.073125		0.8771	0.951	-0.0392021		0.896988	0.980681	0.0249343		0.426917	0.538485	-0.15428		0.666714	0.880494	-0.112327		0.810846	0.99487	-0.0481906		0.265672	0.445613	-0.227405		0.792865	0.912471	0.0641365		0.63935	0.937034	-0.115078		0.403711	0.510576	-0.179214
ISOVITEXIN2-O-RHAMNOSIDE	0.710758	0.90131	0.168798		0.771834	0.894798	-0.175368		0.231209	0.718826	0.534976		0.0725723	0.217556	0.812124		0.537806	0.821914	-0.344166		0.31185	0.951647	0.366178		0.0778582	0.250523	0.643326		0.237121	0.516858	0.710344		0.111819	0.608504	0.987492		0.485749	0.586121	0.277148
LUTEOLIN-RHAMNOSIDE-GLUCORONIDE	0.280114	0.716595	0.749191		0.682682	0.86069	0.359789		0.152076	0.65742	0.891294		0.0489573	0.193069	1.29209		0.649561	0.870932	-0.389401		0.803327	0.99487	0.142103		0.364243	0.523668	0.542897		0.527447	0.758305	0.531504		0.286935	0.812791	0.932299		0.450026	0.555776	0.400794
METHOXYAPIGENIN_C16H6O8	0.135984	0.554387	1.12656		0.0859379	0.397408	2.53504		0.288632	0.75427	1.11217		0.0560954	0.198008	1.79438		0.24519	0.597808	1.70827		0.806432	0.99487	0.285402		0.361386	0.522739	0.967618		0.349494	0.586208	-1.42287		0.601787	0.937034	-0.740657		0.478092	0.578357	0.682216
RUTIN(QUERCETIN3-O-?-RUTINOSIDE)	0.782619	0.920843	0.0943016		0.304654	0.647455	0.425509		0.258911	0.737298	0.374248		0.125794	0.269233	0.622491		0.418107	0.739131	0.331208		0.394136	0.984141	0.279946		0.190162	0.372601	0.528189		0.901627	0.96253	-0.0512612		0.676155	0.939325	0.196981		0.528953	0.623563	0.248243
SA-1-O-MALYL-?-D-GLUCOSE	0.516099	0.859543	-0.489085		0.272503	0.629812	0.980345		0.422093	0.816416	0.45934		0.092818	0.239907	1.03251		0.116353	0.443832	1.46943		0.11234	0.770101	0.948425		0.0183401	0.123927	1.52159		0.537348	0.765068	-0.521005		0.951233	0.991993	0.0521627		0.296104	0.413328	0.573167
SINAPYL4-GLUCOSIDE	0.563375	0.859543	0.368802		0.692857	0.86069	0.218373		0.182822	0.68179	0.775391		0.0458484	0.189499	1.19334		0.80036	0.93938	-0.150429		0.509179	0.99487	0.406589		0.188266	0.372601	0.824542		0.270741	0.537653	0.557017		0.0633171	0.525029	0.97497		0.328737	0.444265	0.417953
DGDG(32:0)	0.393085	0.813934	-0.206122		0.727072	0.872856	0.101391		0.0129343	0.165349	-0.545925		0.990696	0.992795	0.00236968		0.281223	0.630419	0.307513		0.070025	0.631317	-0.339803		0.259006	0.44182	0.208492		0.034461	0.166327	-0.647316		0.703559	0.94047	-0.0990211		0.00794534	0.0431971	0.548295
DGDG(34:1)	0.706268	0.900989	-0.0525527		0.255848	0.614958	0.185959		0.22137	0.718826	-0.23062		0.16114	0.308598	0.247232		0.0659931	0.321093	0.238511		0.254719	0.916697	-0.178068		0.0369262	0.181628	0.299785		0.00943915	0.0637817	-0.416579		0.63981	0.937034	0.0612736		0.00837143	0.043513	0.477853
DGDG(34:2)	0.748772	0.920387	-0.0848406		0.410388	0.72975	0.192688		0.2517	0.737298	-0.263758		0.252221	0.388601	0.246954		0.185285	0.531149	0.277528		0.367673	0.98321	-0.178918		0.0758999	0.250298	0.331794		0.0247891	0.133241	-0.456446		0.745769	0.949962	0.054266		0.00268616	0.0249128	0.510712
DGDG(34:3)	0.664873	0.891242	0.0999147		0.731669	0.873879	0.109581		0.791664	0.951364	-0.0529727		0.0609651	0.199966	0.4717		0.976923	0.996258	0.00966623		0.50186	0.99487	-0.152887		0.168264	0.353729	0.371786		0.619519	0.807604	-0.162554		0.314622	0.826756	0.362119		0.0789711	0.197436	0.524673
DGDG(35:1)	0.599827	0.867001	0.113932		0.159115	0.504614	0.403975		0.532233	0.893774	0.12367		0.0163597	0.130484	0.497138		0.284093	0.630707	0.290043		0.956913	0.99487	0.00973793		0.0360077	0.181628	0.383206		0.267008	0.534472	-0.280305		0.694524	0.939325	0.0931631		0.00405099	0.0300514	0.373468
DGDG(35:2)	0.695272	0.89719	0.0863699		0.664892	0.86069	-0.0811269		0.805366	0.952346	-0.0508376		0.185685	0.322249	0.274686		0.223931	0.561813	-0.167497		0.396549	0.984141	-0.137208		0.234818	0.413842	0.188316		0.822093	0.928542	0.0302893		0.0110119	0.200189	0.355813		0.0819779	0.198849	0.325524
DGDG(36:2)	0.674508	0.891242	0.0874254		0.247899	0.61071	0.335171		0.872278	0.980681	0.0441739		0.0991241	0.245475	0.441506		0.333179	0.679282	0.247746		0.857214	0.99487	-0.0432515		0.119988	0.301885	0.354081		0.276868	0.540655	-0.290997		0.666937	0.939325	0.106335		0.106869	0.229768	0.397332
DGDG(36:3)	0.709087	0.90131	0.0865415		0.165805	0.511555	0.359676		0.677708	0.916938	0.10759		0.0849642	0.229646	0.443325		0.0703051	0.329251	0.273134		0.891013	0.99487	0.0210483		0.00847626	0.0871581	0.356783		0.12433	0.379407	-0.252086		0.531358	0.937034	0.0836488		0.0478598	0.138881	0.335735
DGDG(36:4)	0.111226	0.491681	0.356394		0.110927	0.430071	0.428188		0.0791072	0.456314	0.450292		0.0122252	0.123032	0.681149		0.709396	0.897177	0.0717939		0.589101	0.99487	0.0938975		0.0773447	0.250523	0.324755		0.905559	0.962538	0.0221036		0.199213	0.748567	0.252961		0.259781	0.380423	0.230857
DGDG(36:5)	0.0534091	0.328085	0.634595		0.0819408	0.397408	0.629421		0.0403207	0.340566	0.604105		0.0383133	0.180009	0.649963		0.986538	0.996258	-0.00517369		0.895858	0.99487	-0.0304898		0.952392	0.964628	0.0153677		0.93003	0.969954	-0.0253161		0.946763	0.991993	0.0205414		0.868843	0.923362	0.0458575
DGDG(36:6)	0.582566	0.861105	0.088959		0.595385	0.840648	0.0966024		0.713909	0.93604	0.062208		0.0531684	0.196354	0.439985		0.966326	0.994614	0.00764344		0.874875	0.99487	-0.026751		0.118528	0.3	0.351026		0.858099	0.943402	-0.0343944		0.157155	0.694713	0.343382		0.19602	0.324187	0.377777
MGDG(36:2)	0.169392	0.577056	0.261828		0.191568	0.560046	0.310132		0.0152458	0.184904	0.455565		0.0303354	0.165163	0.424846		0.828356	0.948627	0.0483035		0.262953	0.916697	0.193736		0.373859	0.534245	0.163018		0.520737	0.758305	0.145433		0.62312	0.937034	0.114714		0.870654	0.923362	-0.0307186
MGDG(36:3)	0.00658076	0.0767128	0.516197		0.346666	0.690714	0.328657		0.167827	0.674843	0.289465		0.0391085	0.180009	0.465191		0.547508	0.827384	-0.18754		0.097977	0.724112	-0.226732		0.730016	0.836071	-0.051006		0.898844	0.961885	-0.0391921		0.665889	0.939325	0.136534		0.212864	0.337868	0.175726
PA(36:2)	0.255859	0.67234	0.207725		0.310724	0.647455	0.278411		0.173943	0.674843	0.223659		0.0256877	0.150003	0.442629		0.805367	0.942917	0.0706863		0.935293	0.99487	0.0159346		0.290449	0.469338	0.234904		0.832814	0.928542	-0.0547517		0.55604	0.937034	0.164218		0.218936	0.345008	0.218969
PA(36:3)	0.665561	0.891242	0.0689729		0.598236	0.841681	0.118741		0.895072	0.980681	0.0229739		0.150572	0.297438	0.258421		0.793413	0.935871	0.0497686		0.710079	0.99487	-0.045999		0.136038	0.316975	0.189448		0.618384	0.807604	-0.0957676		0.472532	0.937034	0.13968		0.101432	0.224781	0.235447
PC(32:0)	0.0598519	0.353874	0.149217		0.560234	0.835393	0.094125		0.94062	0.980681	0.00582165		0.247907	0.385724	0.10773		0.749406	0.922819	-0.0550918		0.175204	0.881247	-0.143395		0.716961	0.824228	-0.0414865		0.599244	0.804348	-0.0883033		0.937211	0.991993	0.0136053		0.384433	0.494122	0.101909
PC(32:2)	0.732695	0.909008	0.0642171		0.696018	0.86069	0.0819389		0.680441	0.916938	-0.0672946		0.51908	0.614811	0.117815		0.922184	0.980959	0.0177218		0.292556	0.941354	-0.131512		0.71711	0.824228	0.0535982		0.387218	0.622973	-0.149233		0.847088	0.974774	0.0358764		0.211213	0.337442	0.18511
PC(33:0)	0.0153916	0.134388	0.176801		0.292065	0.647455	0.186385		0.682232	0.916938	0.0355016		0.201668	0.333528	0.132216		0.956451	0.994321	0.00958389		0.167557	0.874408	-0.141299		0.695727	0.81254	-0.0445845		0.395915	0.632662	-0.150883		0.764719	0.949962	-0.0541684		0.390774	0.499557	0.0967148
PC(34:1)	0.174412	0.580963	-0.258312		0.519859	0.820776	-0.204113		0.0282501	0.28735	-0.363178		0.682805	0.754595	-0.0728537		0.867796	0.960239	0.0541984		0.570518	0.99487	-0.104866		0.362675	0.523003	0.185458		0.606622	0.807604	-0.159064		0.679567	0.939325	0.13126		0.112774	0.236027	0.290324
PC(35:1)	0.224114	0.644493	0.24063		0.1763	0.534551	0.377371		0.20026	0.708821	0.220386		0.0206623	0.137225	0.468894		0.638661	0.86645	0.136741		0.922947	0.99487	-0.0202439		0.32316	0.488353	0.228264		0.538621	0.765068	-0.156984		0.732943	0.949814	0.0915232		0.169576	0.295236	0.248508
PC(36:2)	0.660489	0.891242	-0.188813		0.844677	0.937869	0.0909827		0.486932	0.843659	-0.264868		0.29775	0.432368	0.398657		0.456541	0.766058	0.279796		0.75786	0.99487	-0.0760547		0.0226966	0.135892	0.58747		0.329632	0.577467	-0.355851		0.393104	0.911462	0.307674		0.0082684	0.043455	0.663524
PC(36:3)	0.119013	0.510732	-0.368189		0.591601	0.840648	-0.180355		0.0474012	0.355407	-0.650219		0.721866	0.781334	0.113676		0.582247	0.849574	0.187834		0.380694	0.98321	-0.28203		0.14707	0.325192	0.481865		0.120827	0.373537	-0.469864		0.327065	0.845363	0.294031		0.0101852	0.0479614	0.763895
PC(40:1)	0.880194	0.959521	-0.024712		0.856037	0.94332	0.0302939		0.342653	0.790313	-0.17043		0.743308	0.795441	0.0602433		0.595259	0.854735	0.0550059		0.228503	0.915947	-0.145718		0.511707	0.659474	0.0849553		0.0660791	0.258309	-0.200724		0.795712	0.955289	0.0299493		0.0934643	0.217776	0.230673
PC(42:1)	0.662059	0.891242	0.0686618		0.529598	0.82192	0.126087		0.742567	0.946593	-0.0504237		0.268151	0.406524	0.203669		0.758338	0.925429	0.0574248		0.384252	0.98321	-0.119086		0.421947	0.573508	0.135008		0.297467	0.553022	-0.17651		0.682756	0.939325	0.0775828		0.102305	0.22507	0.254093
TG(48:0)	0.785538	0.921152	0.0601591		0.309189	0.647455	0.251507		0.201824	0.708821	-0.265635		0.166898	0.31469	0.318102		0.40835	0.739131	0.191348		0.0899526	0.686251	-0.325794		0.224934	0.407638	0.257943		0.0270775	0.139214	-0.517142		0.767422	0.950237	0.0665944		0.0109298	0.0487718	0.583736
TG(48:1)	0.354734	0.785516	0.29909		0.331069	0.674982	0.299274		0.827274	0.961426	-0.0526376		0.0324193	0.165513	0.625038		0.999525	0.999525	0.000183296		0.168227	0.874408	-0.351728		0.257113	0.44182	0.325947		0.169617	0.450724	-0.351911		0.250849	0.800777	0.325764		0.00476094	0.0326366	0.677675
TG(48:2)	0.0100695	0.101338	1.32714		0.567718	0.835393	0.282338		0.0694416	0.421101	0.665331		0.00759149	0.105611	1.08868		0.056754	0.301625	-1.0448		0.0899039	0.686251	-0.661806		0.549459	0.686114	-0.23846		0.382328	0.617393	0.382994		0.0968745	0.608504	0.80634		0.172897	0.295236	0.423346
TG(49:1)	0.193698	0.610463	-0.0805413		0.429951	0.74877	0.0782602		0.564933	0.916938	-0.0381196		0.0612259	0.199966	0.126718		0.13565	0.462447	0.158802		0.533804	0.99487	0.0424217		0.00438125	0.0647603	0.207259		0.277841	0.540655	-0.11638		0.641416	0.937034	0.0484576		0.0132447	0.0559352	0.164837
TG(50:0)	0.00361287	0.0517845	-0.441566		0.513032	0.818466	0.170716		0.0844975	0.464736	-0.31945		0.352287	0.477542	0.193878		0.0328508	0.215409	0.612282		0.438699	0.99487	0.122116		0.00199917	0.0429821	0.635443		0.073174	0.276891	-0.490166		0.930427	0.991993	0.0231611		0.0432072	0.126938	0.513327
TG(50:1)	0.356864	0.785516	0.227812		0.300051	0.647455	0.392201		0.539723	0.898905	-0.182252		0.151549	0.297438	0.436335		0.619656	0.862051	0.164389		0.0954436	0.716585	-0.410064		0.390759	0.553683	0.208523		0.112212	0.3515	-0.574453		0.896114	0.983963	0.0441343		0.0281579	0.0972168	0.618587
TG(50:2)	0.0179332	0.146248	0.603391		0.353962	0.696412	0.235727		0.674153	0.916938	0.08493		0.0627199	0.200904	0.431762		0.134968	0.462447	-0.367664		0.00766104	0.201315	-0.518461		0.403826	0.561793	-0.171628		0.492068	0.736544	-0.150797		0.41438	0.92541	0.196036		0.0290243	0.098766	0.346832
TG(52:1)	0.623841	0.87842	-0.195282		0.572534	0.835393	0.324225		0.44889	0.826167	-0.253416		0.103434	0.246193	0.599086		0.352847	0.695165	0.519507		0.833393	0.99487	-0.0581344		0.0143006	0.106029	0.794368		0.29931	0.553022	-0.577641		0.618578	0.937034	0.274861		0.00645863	0.0391658	0.852502
TG(52:2)	0.166819	0.577056	0.361221		0.571446	0.835393	0.225246		0.80047	0.951364	0.0827261		0.140847	0.284704	0.498391		0.680689	0.880494	-0.135976		0.246368	0.916697	-0.278495		0.568598	0.698564	0.13717		0.669936	0.836029	-0.14252		0.422468	0.933164	0.273145		0.0961691	0.221303	0.415665
TG(53:3)	0.0424571	0.271381	0.518079		0.652793	0.855321	0.190399		0.25565	0.737298	0.371346		0.131651	0.274322	0.498513		0.383569	0.722822	-0.32768		0.54165	0.99487	-0.146733		0.934826	0.960192	-0.0195661		0.627401	0.808394	0.180947		0.414772	0.92541	0.308114		0.566133	0.656325	0.127166
TG(54:1)	0.41474	0.831694	-0.272794		0.60128	0.841681	0.206667		0.191428	0.701904	-0.443798		0.137772	0.280889	0.523317		0.159332	0.486601	0.479461		0.469983	0.99487	-0.171004		0.00345252	0.060483	0.796111		0.0718938	0.274911	-0.650465		0.362998	0.882333	0.31665		0.00379767	0.0289726	0.967115
TG(54:2)	0.238101	0.657899	0.307109		0.438497	0.74877	0.339171		0.63384	0.916938	0.145312		0.046874	0.189499	0.663868		0.936174	0.988937	0.0320615		0.527971	0.99487	-0.161797		0.200294	0.384769	0.356759		0.62894	0.808394	-0.193859		0.43644	0.936387	0.324698		0.0755527	0.19317	0.518556
TG(54:3)	0.558522	0.859543	0.214593		0.484446	0.801199	0.346508		0.435519	0.816416	0.295534		0.147344	0.29283	0.551859		0.767078	0.927936	0.131915		0.793821	0.99487	0.0809413		0.270046	0.45135	0.337266		0.903517	0.96253	-0.0509735		0.623481	0.937034	0.205351		0.279387	0.396847	0.256324
TG(54:4)	0.82125	0.936027	0.0580038		0.9331	0.964557	0.0365206		0.979965	0.990435	0.00788603		0.517119	0.614566	0.208507		0.954103	0.994321	-0.0214832		0.813983	0.99487	-0.0501178		0.499284	0.65238	0.150503		0.938466	0.969954	-0.0286346		0.649464	0.937034	0.171986		0.359587	0.472236	0.200621
TG(54:5)	0.851151	0.954015	0.0401735		0.533466	0.82192	-0.218214		0.95963	0.985523	-0.0139477		0.385357	0.49989	0.241914		0.398185	0.735813	-0.258388		0.795584	0.99487	-0.0541211		0.338654	0.503722	0.20174		0.470197	0.714078	0.204266		0.126852	0.618566	0.460128		0.134016	0.263027	0.255862
TG(54:7)	0.545305	0.859543	0.164066		0.194181	0.560046	-0.406047		0.800752	0.951364	-0.0667804		0.285164	0.420195	0.288603		0.118361	0.444295	-0.570113		0.472667	0.99487	-0.230847		0.698617	0.813906	0.124537		0.228979	0.508484	0.339266		0.0246791	0.33352	0.69465		0.143658	0.269883	0.355384
TG(55:4)	0.0832687	0.424909	0.754256		0.0380981	0.254175	1.22731		0.0973669	0.50146	0.837807		0.0511647	0.196354	1.02497		0.326534	0.674442	0.473054		0.831274	0.99487	0.0835515		0.510018	0.659122	0.270713		0.357207	0.592838	-0.389503		0.638993	0.937034	-0.202341		0.475355	0.578002	0.187162
TG(56:3)	0.954201	0.985452	0.0151731		0.378901	0.696412	0.405741		0.933533	0.980681	-0.0298247		0.1814	0.322249	0.506605		0.295784	0.647712	0.390568		0.834353	0.99487	-0.0449978		0.0435315	0.195995	0.491432		0.244147	0.523949	-0.435565		0.784001	0.951719	0.100864		0.0138147	0.0572597	0.53643
TG(56:5)	0.537363	0.859543	0.0900494		0.504424	0.817099	-0.150782		0.749477	0.946593	0.060518		0.488776	0.588969	0.138233		0.256329	0.612343	-0.240831		0.859711	0.99487	-0.0295314		0.786337	0.86852	0.0481838		0.282488	0.540655	0.2113		0.165921	0.707035	0.289015		0.615625	0.701664	0.0777151
TG(60:2)	0.069302	0.390236	0.598475		0.739778	0.873879	0.121842		0.233405	0.718826	0.416129		0.0628622	0.200904	0.651195		0.119461	0.444295	-0.476634		0.473748	0.99487	-0.182347		0.827369	0.90139	0.0527199		0.353861	0.589353	0.294287		0.0998824	0.608504	0.529354		0.34968	0.463302	0.235067
GABA	0.00208377	0.0352008	-0.347898		0.372639	0.696412	-0.141369		0.107768	0.548108	-0.276328		9.23674e-05	0.0203671	-0.74784		0.141162	0.473543	0.206529		0.627315	0.99487	0.0715701		0.00755567	0.0848192	-0.399942		0.363463	0.599018	-0.134959		0.000387704	0.0274546	-0.606471		0.00594836	0.038128	-0.471512
GLUTAMICACID	0.770786	0.920843	0.183171		0.0688278	0.347037	-1.8722		0.273688	0.739739	0.543936		0.0139051	0.130484	1.24293		0.0565295	0.301625	-2.05537		0.547525	0.99487	0.360765		0.0789935	0.2524	1.05976		0.0262143	0.137707	2.41614		0.00990714	0.195253	3.11513		0.0180106	0.0704049	0.698994
PHENYLALANINE	3.91386e-05	0.00462814	-1.29064		0.0214101	0.19475	-1.01133		0.941831	0.980681	0.0297292		0.00182528	0.081335	-1.33499		0.40332	0.739131	0.279307		0.000458378	0.0372317	1.32037		0.873555	0.932713	-0.0443512		0.00632542	0.0498654	1.04106		0.26844	0.812791	-0.323658		0.000405338	0.00912975	-1.36472
TRYPTOPHAN	0.041914	0.271381	-0.868053		0.0447775	0.282397	-1.55213		8.10593e-05	0.0035934	1.79789		0.00423545	0.081335	-1.42757		0.381265	0.722822	-0.684078		0.000132442	0.0222275	2.66594		0.357365	0.521709	-0.559513		0.00120332	0.0183604	3.35002		0.857551	0.975052	0.124565		6.95735e-07	0.000109694	-3.22545
TYROSINE	0.0120082	0.113598	-1.90649		0.0663989	0.341377	-3.03442		0.572776	0.916938	-0.332081		0.00125677	0.081335	-1.83256		0.468081	0.768759	-1.12793		0.0888352	0.686251	1.57441		0.930566	0.960192	0.0739326		0.0962226	0.325095	2.70234		0.412325	0.92541	1.20186		0.0711651	0.186058	-1.50048
VALINE	0.0108805	0.107218	-0.496607		0.00496908	0.0924843	-1.35041		0.905356	0.980681	0.0315039		5.90972e-05	0.0203671	-1.21071		0.0492005	0.277023	-0.853802		0.0750456	0.645392	0.528111		0.014134	0.106029	-0.714101		0.00424838	0.0379148	1.38191		0.693251	0.939325	0.139701		7.48775e-05	0.00393523	-1.24221
2_DP C18H32O16	0.0136155	0.121512	-0.848009		0.007864	0.11624	0.798412		0.000651641	0.0162224	-1.36754		0.546251	0.633276	-0.154123		2.74405e-06	0.000259587	1.64642		0.116314	0.785951	-0.519531		0.00143122	0.0349918	0.693886		1.01175e-06	0.000159519	-2.16595		0.000406305	0.0274546	-0.952535		0.000153862	0.00606473	1.21342
3_DP C24H42O21	0.00496128	0.0651857	-0.932729		0.0151215	0.170297	0.656451		0.237076	0.718826	-0.282283		0.132676	0.275091	-0.366782		1.10325e-05	0.000745479	1.58918		0.0138347	0.270659	0.650447		0.0311035	0.169994	0.565948		0.000616577	0.0104158	-0.938734		0.000301206	0.0274546	-1.02323		0.640648	0.718073	-0.0844991
4_DP C30H52O26	6.86083e-05	0.00649035	-1.87706		0.162936	0.510387	0.498648		2.56648e-06	0.000404649	-1.86803		0.0268272	0.152883	-0.728947		6.92893e-06	0.000546231	2.37571		0.976357	0.99487	0.00902879		0.00150174	0.0349918	1.14812		8.46843e-06	0.000530344	-2.36668		0.00165921	0.0654006	-1.2276		0.000130841	0.00562618	1.13909
5_DP C36H62O31	0.000163889	0.0110742	-1.64669		0.73902	0.873879	0.121906		1.39838e-06	0.000330716	-1.86927		0.0405251	0.180009	-0.66478		0.000337967	0.00761231	1.7686		0.390789	0.98321	-0.22258		0.00292624	0.0553645	0.981911		0.000248627	0.00560004	-1.99118		0.0413965	0.455362	-0.786686		6.16477e-05	0.00364492	1.20449
6_DP C42H72O36	0.00025242	0.0126023	-1.38988		0.490026	0.807604	0.217617		6.40149e-06	0.000605581	-1.39591		0.0576979	0.199966	-0.535188		0.000232433	0.00549704	1.6075		0.978789	0.99487	-0.00603271		0.0046337	0.0664163	0.854691		0.000458148	0.00866815	-1.61353		0.0287206	0.367157	-0.752805		0.000381687	0.00902689	0.860724
7_DP C48H82O41	0.00159658	0.031466	-1.04429		0.401531	0.729591	0.255635		1.08603e-06	0.000330716	-1.76316		0.0742819	0.218839	-0.514638		0.000486554	0.00885153	1.29993		0.00912824	0.205603	-0.718869		0.0526642	0.212908	0.529655		5.78414e-06	0.000530344	-2.0188		0.0141479	0.230757	-0.770272		0.000108234	0.00511949	1.24852
14_DP C90H152O76	0.168102	0.577056	0.332954		0.457711	0.770452	-0.156302		0.000649926	0.0162224	0.541297		0.184683	0.322249	0.204774		0.0444693	0.262925	-0.489256		0.198682	0.881247	0.208343		0.459276	0.610217	-0.128179		0.00661116	0.0512636	0.697599		0.0972347	0.608504	0.361076		0.0179961	0.0704049	-0.336523
15_DP C96H162O81	0.0255176	0.180147	0.672449		0.794786	0.909536	-0.0564192		0.000374111	0.0122537	0.697876		0.775372	0.809605	0.0546494		0.00756292	0.075041	-0.728869		0.896638	0.99487	0.0254265		0.00783008	0.0848192	-0.6178		0.00359208	0.0346746	0.754295		0.612353	0.937034	0.111069		0.00103085	0.0146776	-0.643226
16_DP C102H172O86	0.0124847	0.115789	0.747532		0.893136	0.95255	-0.0286597		0.000440409	0.0122537	0.752845		0.417963	0.530017	0.162408		0.00273126	0.0373957	-0.776192		0.977617	0.99487	0.00531297		0.00806948	0.0848192	-0.585125		0.00137248	0.0197893	0.781505		0.349145	0.873787	0.191067		0.00182739	0.0201013	-0.590438
17_DP C108H182O91	0.0159106	0.134388	0.81851		0.858778	0.94332	0.0411022		0.00245631	0.0528106	0.82071		0.47787	0.581061	0.179627		0.00276712	0.0373957	-0.777407		0.992438	0.99487	0.00220018		0.0144987	0.106029	-0.638882		0.000218384	0.00516477	0.779608		0.464546	0.937034	0.138525		0.00434619	0.0306828	-0.641082
19_DP C120H202O101	0.101735	0.47019	0.169204		0.0866129	0.397408	-0.136823		0.00420015	0.0764104	0.213677		0.310616	0.439884	-0.0704969		0.00501442	0.0578493	-0.306028		0.625682	0.99487	0.0444729		0.0152431	0.106029	-0.239701		0.000284193	0.00611015	0.3505		0.368864	0.882333	0.0663264		0.000999772	0.0146776	-0.284174
21_DP C132H222O111	0.08899	0.442728	0.132654		0.257424	0.614958	-0.101524		0.00602109	0.104813	0.174541		0.535972	0.627016	-0.0496349		0.0230752	0.165372	-0.234178		0.518582	0.99487	0.0418875		0.0387724	0.185246	-0.182289		0.00843906	0.0614104	0.276066		0.592335	0.937034	0.0518893		0.00682861	0.0403742	-0.224176
22_DP C138H231O116	0.00127863	0.0287186	-0.535798		0.463924	0.775451	-0.0958964		0.000423751	0.0122537	-0.482735		0.122989	0.264449	-0.203934		0.00218793	0.0313604	0.439902		0.604976	0.99487	0.0530633		0.00736246	0.0848192	0.331864		0.00409972	0.0372917	-0.386838		0.387323	0.906949	-0.108038		0.022189	0.0807337	0.278801
24_DP C150H251O126	0.000735348	0.0248442	-0.619632		0.280167	0.640189	-0.148478		0.000226787	0.00825155	-0.583234		0.0783399	0.224575	-0.263975		0.000942033	0.0143736	0.471154		0.745086	0.99487	0.0363986		0.00943168	0.0929413	0.355657		0.000764183	0.0124641	-0.434756		0.345521	0.869316	-0.115497		0.0105849	0.0481408	0.319259
